# Supplementary material for: Insufficient NNMT promotes autophagy and disrupts progesterone signaling in endometrial stromal cells in recurrent implantation failure by modulating the H3K9me3-ALDH1A3 pathway
Source: Cell Death Discov. 2025 Oct 7;11:450. doi: 10.1038/s41420-025-02752-x (PMC12504709; doi:10.1038/s41420-025-02752-x)
Supplement: Supplementary file 4 — Original datas [file 41420_2025_2752_MOESM4_ESM.xlsx]

## Sheet: Primer
Gene	5‘-3’	3‘-5’
NNMT	ATATTCTGCCTAGACGGTGTGA	TCAGTGACGACGATCTCCTTAAA
ALDH1A3	ACCTCTCACCGCCCTTTATCT	GTGAAGGCGATCTTGTTGATCT
PRL	CATATTGCGATCCTGGAATGAG	GATGAACCTGGCTGACTATCA
IGFBP1	GGCACAGGAGACATCAGGAGAA	GGTAGACGCACCAGCAGAGT
PGR	CGTACCCTCTCTATAGCGACTT	ACCGGCCACAAGGTAGGAA
HOXA10	ACCGGCCACAAGGTAGGAA	ACCGGCCACAAGGTAGGAA
HAND2	ACCAGCTACATCGCCTACCT	CTGCTCACTGTGCTTTTCAA
β-Actin	CATGTACGTTGCTATCCAGGC	CTCCTTAATGTCACGCACGAT
ALDH1A3（Cut&Run）	TTTGCTTTCGCCTTCTGCC	CTGCTCTTGGGTCCAGCC

## Sheet: Clinical Baseline Information
Clinical Baseline Information for Fig1A
	Control (n=15)	RIF (n=20)	p value
Age (year)	33.00±4.79	32.22±4.22	0.61
BMI (kg/m2)	23.70±3.17	24.45±5.15	0.57
FSH(IU/L)	[5.26,7.12]	[5.69,7.37]	0.36
Right AFC	7.30±3.28	6.11±4.88	0.36
Left AFC	7.48±3.30	6.00±3.93	0.2
EMT	0.89±0.19	0.84±0.21	0.48
RIF: recurrent implantation failure
BMI: body mass index
FSH: folliclestimulatinghormone
AFC: antral follicle count
EMT: endometrial thickness

## Sheet: Fig1A
Include	Color	Pos	Name	Cp	NNMT				ACTIN				NNMT-△CT
TRUE	255	A1	Sample 1	22.57	22.57	22.48	22.49	22.5133	17.13	17.28	17.21	17.2067	5.30667	0.0252659	1.59747
TRUE	255	A2	Sample 2	22.48	26	26.01	25.94	25.9833	18.07	18.05	18.09	18.07	7.91333	0.0041481	2.38215
TRUE	255	A3	Sample 3	22.49	28.65	29.05	28.93	28.8767	20.33	20.29	20.34	20.32	8.55667	0.00265575	2.57581
TRUE	255	A4	Sample 4	17.13	24.88	24.76	24.71	24.7833	19.93	19.86	19.95	19.9133	4.87	0.0341967	1.46602
TRUE	255	A5	Sample 5	17.28	25.11	25.05	25.04	25.0667	19.48	19.33	19.44	19.4167	5.65	0.019915	1.70082
TRUE	255	A6	Sample 6	17.21	22.81	22.66	22.72	22.73	14.65	14.68	14.68	14.67	8.06	0.00374713	2.4263
TRUE	255	A7	Sample 7	26	29.04	28.84	28.44	28.7733	18.51	18.5	18.47	18.4933	10.28	0.000804288	3.09459
TRUE	255	A8	Sample 8	26.01	22.86	22.78		22.82	18.42	18.46	18.5	18.46	4.36	0.0486978	1.31249
TRUE	255	A9	Sample 9	25.94	24.47	24.16	24.25	24.2933	18.7	18.68	18.72	18.7	5.59333	0.0207128	1.68376
TRUE	255	A10	Sample 10	18.07	22.97	22.91	22.86	22.9133	16.85	16.87	16.97	16.8967	6.01667	0.0154455	1.8112
TRUE	255	A11	Sample 11	18.05	24.64	24.44	24.52	24.5333	16.65	16.64	16.61	16.6333	7.9	0.00418662	2.37814
TRUE	255	A12	Sample 12	18.09	22.61	22.34	22.46	22.47	17.31	17.44	17.31	17.3533	5.11667	0.0288224	1.54027
TRUE	255	B1	Sample 13	28.65	22.18	22.1	22.06	22.1133	17.95	17.64	17.86	17.8167	4.29667	0.0508832	1.29343
TRUE	255	B2	Sample 14	29.05	23.56	23.31	23.22	23.3633	17.17	17.27	17.57	17.3367	6.02667	0.0153388	1.81421
TRUE	255	B3	Sample 15	28.93	24.68	24.59	24.52	24.5967	18.6	18.48	18.43	18.5033	6.09333	0.0146462	1.83428
TRUE	255	B4	Sample 16	20.33
TRUE	255	B5	Sample 17	20.29
TRUE	255	B6	Sample 18	20.34	NNMT				ACTIN				NNMT-△CT
TRUE	255	B7	Sample 19	24.88	22.17	21.81	21.81	21.93	16.11	16.22	16.25	16.1933	5.73667	0.0187539	1.72691
TRUE	255	B8	Sample 20	24.76	21.57	21.58	21.44	21.53	16	15.83	16.09	15.9733	5.55667	0.021246	1.67272
TRUE	255	B9	Sample 21	24.71	20.64	20.44	20.51	20.53	17.02	17.03	16.93	16.9933	3.53667	0.0861702	1.06464
TRUE	255	B10	Sample 22	19.93	21.85	21.73	21.61	21.73	16.71	16.55	16.75	16.67	5.06	0.029977	1.52321
TRUE	255	B11	Sample 23	19.86	21.48	21.22	21.25	21.3167	15.58	15.82	16.04	15.8133	5.50333	0.0220461	1.65667
TRUE	255	B12	Sample 24	19.95	20.62	20.55	20.57	20.58	16.69	16.84	16.72	16.75	3.83	0.0703162	1.15294
TRUE	255	C1	Sample 25	25.11	21.2	21.08	21.03	21.1033	16.64	16.59	17.01	16.7467	4.35667	0.0488104	1.31149
TRUE	255	C2	Sample 26	25.05	21.46	21.14	21.17	21.2567	16.49	16.48	16.57	16.5133	4.74333	0.0373348	1.42789
TRUE	255	C3	Sample 27	25.04	22.07	22.11	22.14	22.1067	16.57	16.58	16.57	16.5733	5.53333	0.0215924	1.6657
TRUE	255	C4	Sample 28	19.48	20.53	20.49	20.49	20.5033	16.47	16.51	16.09	16.3567	4.14667	0.0564585	1.24827
TRUE	255	C5	Sample 29	19.33	21.84	21.7	21.72	21.7533	17.15	17.17	17.28	17.2	4.55333	0.0425902	1.37069
TRUE	255	C6	Sample 30	19.44	22.51	22.32	22.27	22.3667	18.93	19	19.12	19.0167	3.35	0.098073	1.00845
TRUE	255	C7	Sample 31	22.81	21.18	21.18	21.09	21.15	16.06	15.99	15.94	15.9967	5.15333	0.0280991	1.55131
TRUE	255	C8	Sample 32	22.66	20.7	20.48	20.56	20.58	16.48	16.29	16.27	16.3467	4.23333	0.0531667	1.27436
TRUE	255	C9	Sample 33	22.72	22.1	22.06	22.01	22.0567	19.12	19.24	19.05	19.1367	2.92	0.132127	0.879008
TRUE	255	C10	Sample 34	14.65	22.23	22.18	22.15	22.1867	19.5	19.33	19.49	19.44	2.74667	0.148995	0.826829
TRUE	255	C11	Sample 35	14.68	22.48	22.51	22.43	22.4733	18.5	18.52	18.51	18.51	3.96333	0.0641088	1.19308
TRUE	255	C12	Sample 36	14.68	23.1	23.02	22.98	23.0333	19.68	19.62	19.62	19.64	3.39333	0.0951711	1.0215
TRUE	255	D1	Sample 37	29.04	21.84	21.72	21.68	21.7467	18.19	18.25	18.23	18.2233	3.52333	0.0869703	1.06063
TRUE	255	D2	Sample 38	28.84	25.26	24.94	25	25.0667	19.5	19.49	19.5	19.4967	5.57	0.0210505	1.67674
TRUE	255	D3	Sample 39	28.44
TRUE	255	D4	Sample 40	18.51
TRUE	255	D5	Sample 41	18.5
TRUE	255	D6	Sample 42	18.47
TRUE	255	D7	Sample 43	22.86
TRUE	255	D8	Sample 44	22.78
TRUE	255	D9	Sample 45	22.28
TRUE	255	D10	Sample 46	18.42
TRUE	255	D11	Sample 47	18.46
TRUE	255	D12	Sample 48	18.5
TRUE	255	C1	Sample 49	24.47
TRUE	255	C2	Sample 50	24.16
TRUE	255	C3	Sample 51	24.25
TRUE	255	C10	Sample 52	18.7
TRUE	255	C11	Sample 53	18.68
TRUE	255	C12	Sample 54	18.72
TRUE	255	D1	Sample 55	22.97
TRUE	255	D2	Sample 56	22.91
TRUE	255	D3	Sample 57	22.86
TRUE	255	D4	Sample 58	16.85
TRUE	255	D5	Sample 59	16.87
TRUE	255	D6	Sample 60	16.97
TRUE	255	D7	Sample 61	24.64
TRUE	255	D8	Sample 62	24.44
TRUE	255	D9	Sample 63	24.52
TRUE	255	D10	Sample 64	16.65
TRUE	255	D11	Sample 65	16.64
TRUE	255	D12	Sample 66	16.61
TRUE	255	E1	Sample 67	22.61
TRUE	255	E2	Sample 68	22.34
TRUE	255	E3	Sample 69	22.46
TRUE	255	E4	Sample 70	17.31
TRUE	255	E5	Sample 71	17.44
TRUE	255	E6	Sample 72	17.31
TRUE	255	E7	Sample 73	22.18
TRUE	255	E8	Sample 74	22.1
TRUE	255	E9	Sample 75	22.06
TRUE	255	E10	Sample 76	17.95
TRUE	255	E11	Sample 77	17.64
TRUE	255	E12	Sample 78	17.86
TRUE	255	F1	Sample 79	23.56
TRUE	255	F2	Sample 80	23.31
TRUE	255	F3	Sample 81	23.22
TRUE	255	F4	Sample 82	17.17
TRUE	255	F5	Sample 83	17.27
TRUE	255	F6	Sample 84	17.57
TRUE	255	F7	Sample 85	24.68
TRUE	255	F8	Sample 86	24.59
TRUE	255	F9	Sample 87	24.52
TRUE	255	F10	Sample 88	18.6
TRUE	255	F11	Sample 89	18.48
TRUE	255	F12	Sample 90	18.43
TRUE	255	A1	Sample 1	22.17
TRUE	255	A2	Sample 2	21.81
TRUE	255	A3	Sample 3	21.81
TRUE	255	A4	Sample 4	16.11
TRUE	255	A5	Sample 5	16.22
TRUE	255	A6	Sample 6	16.25
TRUE	255	A7	Sample 7	21.57
TRUE	255	A8	Sample 8	21.58
TRUE	255	A9	Sample 9	21.44
TRUE	255	A10	Sample 10	16
TRUE	255	A11	Sample 11	15.83
TRUE	255	A12	Sample 12	16.09
TRUE	255	B1	Sample 13	20.64
TRUE	255	B2	Sample 14	20.44
TRUE	255	B3	Sample 15	20.51
TRUE	255	B4	Sample 16	17.02
TRUE	255	B5	Sample 17	17.03
TRUE	255	B6	Sample 18	16.93
TRUE	255	B7	Sample 19	21.85
TRUE	255	B8	Sample 20	21.73
TRUE	255	B9	Sample 21	21.61
TRUE	255	B10	Sample 22	16.71
TRUE	255	B11	Sample 23	16.55
TRUE	255	B12	Sample 24	16.75
TRUE	255	C1	Sample 25	21.48
TRUE	255	C2	Sample 26	21.22
TRUE	255	C3	Sample 27	21.25
TRUE	255	C4	Sample 28	15.58
TRUE	255	C5	Sample 29	15.82
TRUE	255	C6	Sample 30	16.04
TRUE	255	C7	Sample 31	20.62
TRUE	255	C8	Sample 32	20.55
TRUE	255	C9	Sample 33	20.57
TRUE	255	C10	Sample 34	16.69
TRUE	255	C11	Sample 35	16.84
TRUE	255	C12	Sample 36	16.72
TRUE	255	D1	Sample 37	21.2
TRUE	255	D2	Sample 38	21.08
TRUE	255	D3	Sample 39	21.03
TRUE	255	D4	Sample 40	16.64
TRUE	255	D5	Sample 41	16.59
TRUE	255	D6	Sample 42	17.01
TRUE	255	D7	Sample 43	21.46
TRUE	255	D8	Sample 44	21.14
TRUE	255	D9	Sample 45	21.17
TRUE	255	D10	Sample 46	16.49
TRUE	255	D11	Sample 47	16.48
TRUE	255	D12	Sample 48	16.57
TRUE	255	E1	Sample 49	22.07
TRUE	255	E2	Sample 50	22.11
TRUE	255	E3	Sample 51	22.14
TRUE	255	E4	Sample 52	16.57
TRUE	255	E5	Sample 53	16.58
TRUE	255	E6	Sample 54	16.57
TRUE	255	E7	Sample 55	20.53
TRUE	255	E8	Sample 56	20.49
TRUE	255	E9	Sample 57	20.49
TRUE	255	E10	Sample 58	16.47
TRUE	255	E11	Sample 59	16.51
TRUE	255	E12	Sample 60	16.09
TRUE	255	F1	Sample 61	21.84
TRUE	255	F2	Sample 62	21.7
TRUE	255	F3	Sample 63	21.72
TRUE	255	F4	Sample 64	17.15
TRUE	255	F5	Sample 65	17.17
TRUE	255	F6	Sample 66	17.28
TRUE	255	F7	Sample 67	22.51
TRUE	255	F8	Sample 68	22.32
TRUE	255	F9	Sample 69	22.27
TRUE	255	F10	Sample 70	18.93
TRUE	255	F11	Sample 71	19
TRUE	255	F12	Sample 72	19.12
TRUE	255	G1	Sample 73	21.18
TRUE	255	G2	Sample 74	21.18
TRUE	255	G3	Sample 75	21.09
TRUE	255	G4	Sample 76	16.06
TRUE	255	G5	Sample 77	15.99
TRUE	255	G6	Sample 78	15.94
TRUE	255	G7	Sample 79	20.7
TRUE	255	G8	Sample 80	20.48
TRUE	255	G9	Sample 81	20.56
TRUE	255	G10	Sample 82	16.48
TRUE	255	G11	Sample 83	16.29
TRUE	255	G12	Sample 84	16.27
TRUE	255	H1	Sample 85	22.1
TRUE	255	H2	Sample 86	22.06
TRUE	255	H3	Sample 87	22.01
TRUE	255	H4	Sample 88	19.12
TRUE	255	H5	Sample 89	19.24
TRUE	255	H6	Sample 90	19.05
TRUE	255	H7	Sample 91	22.23
TRUE	255	H8	Sample 92	22.18
TRUE	255	H9	Sample 93	22.15
TRUE	255	H10	Sample 94	19.5
TRUE	255	H11	Sample 95	19.33
TRUE	255	H12	Sample 96	19.49
TRUE	255	A1	Sample 97	22.48
TRUE	255	A2	Sample 98	22.51
TRUE	255	A3	Sample 99	22.43
TRUE	255	A4	Sample 100	18.5
TRUE	255	A5	Sample 101	18.52
TRUE	255	A6	Sample 102	18.51
TRUE	255	A7	Sample 103	23.1
TRUE	255	A8	Sample 104	23.02
TRUE	255	A9	Sample 105	22.98
TRUE	255	A10	Sample 106	19.68
TRUE	255	A11	Sample 107	19.62
TRUE	255	A12	Sample 108	19.62
TRUE	255	B1	Sample 109	21.84
TRUE	255	B2	Sample 110	21.72
TRUE	255	B3	Sample 111	21.68
TRUE	255	B4	Sample 112	18.19
TRUE	255	B5	Sample 113	18.25
TRUE	255	B6	Sample 114	18.23
TRUE	255	B7	Sample 115	25.26
TRUE	255	B8	Sample 116	24.94
TRUE	255	B9	Sample 117	25
TRUE	255	B10	Sample 118	19.5
TRUE	255	B11	Sample 119	19.49
TRUE	255	B12	Sample 120	19.5

## Sheet: Fig1C
Control	RIF
7.373	3.979
5.464	3.457
5.034	0.698
4.828	3.17
4.482	2.299
8.931	1.248
7.41	4.702
20.691	13.635
9.941	3.725
17.445	10.542
10.927	3.014
19.202

## Sheet: Fig1D
Include	Color	Pos	Name	Cp			NNMT				ACTIN
TRUE	255	A1	Sample 1	21.6		D2未-1	21.6	21.53	21.54	21.5567	13.48	13.49	13.54	13.5033
TRUE	255	A2	Sample 2	21.53		D2分-1	18.59	18.62	18.6	18.6033	14.22	14.16	14.19	14.19
TRUE	255	A3	Sample 3	21.54		D4未-1	21.52	21.6	21.6	21.5733	14.1	14.15	14.15	14.1333
TRUE	255	A4	Sample 4	13.48		D4分-1	18.9	18.93	18.93	18.92	15.69	15.67	15.67	15.6767
TRUE	255	A5	Sample 5	13.49		D6未-1	21.03	21.12	21.05	21.0667	14.44	14.79	14.53	14.5867
TRUE	255	A6	Sample 6	13.54		D6分-1	19.99	20.06	19.84	19.9633	16.01	16.08	16.13	16.0733
TRUE	255	A7	Sample 7	21.17		D2未-2	21.17	21.17	21.09	21.1433	13.81	13.86	14.09	13.92
TRUE	255	A8	Sample 8	21.17		D2分-2	18.59	18.66	18.61	18.62	14.57	14.57	14.6	14.58
TRUE	255	A9	Sample 9	21.09		D4未-2	21.23	21.29	21.26	21.26	14.45	14.51	14.49	14.4833
TRUE	255	A10	Sample 10	13.81		D4分-2	18.97	18.98	19.01	18.9867	15.81	15.8	15.81	15.8067
TRUE	255	A11	Sample 11	13.86		D6未-2	20.93	20.97	20.94	20.9467	14.64	14.68	14.67	14.6633
TRUE	255	A12	Sample 12	14.09		D6分-2	19.52	19.62	19.67	19.6033	15.9	15.94	15.98	15.94
TRUE	255	B1	Sample 13	18.59		D2未-3	22.95	22.95	22.9	22.9333	14.62	14.69	14.73	14.68
TRUE	255	B2	Sample 14	18.62		D2分-3	19.77	19.6	19.62	19.6633	14.84	14.76	14.7	14.7667
TRUE	255	B3	Sample 15	18.6		D4未-3	21.09	20.98	20.89	20.9867	14.12	14.25	14.12	14.1633
TRUE	255	B4	Sample 16	14.22		D4分-3	19.02	18.89	18.97	18.96	15.55	15.44		15.495
TRUE	255	B5	Sample 17	14.16		D6未-3	21.08	20.94	21.17	21.0633	14.61	14.32	14.91	14.6133
TRUE	255	B6	Sample 18	14.19		D6分-3		20.6	20.72	20.66	16.78	16.8	17.08	16.8867
TRUE	255	B7	Sample 19	18.59
TRUE	255	B8	Sample 20	18.66		NNMT
TRUE	255	B9	Sample 21	18.61		D2分-1	NNMT	ACTIN-Ct	ΔCT	ΔΔCT	2 - △△ CT	2 - △ CT			D2未-1	NNMT	ACTIN-Ct	ΔCT	ΔΔCT	2 - △△ CT	2 - △ CT
TRUE	255	B10	Sample 22	14.57		1	18.6033	14.19	4.41333	-3.64	12.4666	0.0469304	-1.32855		1	21.5567	13.5033	8.05333	0	1	0.00376448	-2.42429
TRUE	255	B11	Sample 23	14.57
TRUE	255	B12	Sample 24	14.6		Mean			4.41333			0.0469304						8.05333			0.00376448	12.4666
TRUE	255	C1	Sample 25	21.52
TRUE	255	C2	Sample 26	21.6		D4未-1	NNMT	ACTIN-Ct	ΔCT	ΔΔCT	2 - △△ CT	2 - △ CT			D2未-1	NNMT	ACTIN-Ct	ΔCT	ΔΔCT	2 - △△ CT	2 - △ CT
TRUE	255	C3	Sample 27	21.6		1	21.5733	14.1333	7.44	-0.613333	1.52979	0.00575886	-2.23966		1	21.5567	13.5033	8.05333	0	1	0.00376448	-2.42429
TRUE	255	C4	Sample 28	14.1
TRUE	255	C5	Sample 29	14.15		Mean			7.44			0.00575886						8.05333			0.00376448	1.52979
TRUE	255	C6	Sample 30	14.15
TRUE	255	C7	Sample 31	21.23		D4分-1	NNMT	ACTIN-Ct	ΔCT	ΔΔCT	2 - △△ CT	2 - △ CT			D2未-1	NNMT	ACTIN-Ct	ΔCT	ΔΔCT	2 - △△ CT	2 - △ CT
TRUE	255	C8	Sample 32	21.29		1	18.92	15.6767	3.24333	-4.81	28.0514	0.105599	-0.976341		1	21.5567	13.5033	8.05333	0	1	0.00376448	-2.42429
TRUE	255	C9	Sample 33	21.26
TRUE	255	C10	Sample 34	14.45		Mean			3.24333			0.105599						8.05333			0.00376448	28.0514
TRUE	255	C11	Sample 35	14.51
TRUE	255	C12	Sample 36	14.49		D6未-1	NNMT	ACTIN-Ct	ΔCT	ΔΔCT	2 - △△ CT	2 - △ CT			D2未-1	NNMT	ACTIN-Ct	ΔCT	ΔΔCT	2 - △△ CT	2 - △ CT
TRUE	255	D1	Sample 37	18.9		1	21.0667	14.5867	6.48	-1.57333	2.97592	0.0112028	-1.95067		1	21.5567	13.5033	8.05333	0	1	0.00376448	-2.42429
TRUE	255	D2	Sample 38	18.93
TRUE	255	D3	Sample 39	18.93		Mean			6.48			0.0112028						8.05333			0.00376448	2.97592
TRUE	255	D4	Sample 40	15.69
TRUE	255	D5	Sample 41	15.67		D6分-1	NNMT	ACTIN-Ct	ΔCT	ΔΔCT	2 - △△ CT	2 - △ CT			D2未-1	NNMT	ACTIN-Ct	ΔCT	ΔΔCT	2 - △△ CT	2 - △ CT
TRUE	255	D6	Sample 42	15.67		1	19.9633	16.0733	3.89	-4.16333	17.9179	0.0674518	-1.17101		1	21.5567	13.5033	8.05333	0	1	0.00376448	-2.42429
TRUE	255	D7	Sample 43	18.97
TRUE	255	D8	Sample 44	18.98		Mean			3.89			0.0674518						8.05333			0.00376448	17.9179
TRUE	255	D9	Sample 45	19.01
TRUE	255	D10	Sample 46	15.81		D2分-2	NNMT	ACTIN-Ct	ΔCT	ΔΔCT	2 - △△ CT	2 - △ CT			D2未-2	NNMT	ACTIN-Ct	ΔCT	ΔΔCT	2 - △△ CT	2 - △ CT
TRUE	255	D11	Sample 47	15.8		1	18.62	14.58	4.04	-3.18333	9.08404	0.0607909	-1.21616		1	21.1433	13.92	7.22333	0	1	0.00669206	-2.17444
TRUE	255	D12	Sample 48	15.81
TRUE	255	E1	Sample 49	21.03		Mean			4.04			0.0607909						7.22333			0.00669206	9.08404
TRUE	255	E2	Sample 50	21.12
TRUE	255	E3	Sample 51	21.05		D4未-2	NNMT	ACTIN-Ct	ΔCT	ΔΔCT	2 - △△ CT	2 - △ CT			D2未-2	NNMT	ACTIN-Ct	ΔCT	ΔΔCT	2 - △△ CT	2 - △ CT
TRUE	255	E4	Sample 52	14.44		1	21.26	14.4833	6.77667	-0.446667	1.36289	0.00912053	-2.03998		1	21.1433	13.92	7.22333	0	1	0.00669206	-2.17444
TRUE	255	E5	Sample 53	14.79
TRUE	255	E6	Sample 54	14.53		Mean			6.77667			0.00912053						7.22333			0.00669206	1.36289
TRUE	255	E7	Sample 55	20.93
TRUE	255	E8	Sample 56	20.97		D4分-2	NNMT	ACTIN-Ct	ΔCT	ΔΔCT	2 - △△ CT	2 - △ CT			D2未-2	NNMT	ACTIN-Ct	ΔCT	ΔΔCT	2 - △△ CT	2 - △ CT
TRUE	255	E9	Sample 57	20.94		1	18.9867	15.8067	3.18	-4.04333	16.4879	0.110338	-0.957275		1	21.1433	13.92	7.22333	0	1	0.00669206	-2.17444
TRUE	255	E10	Sample 58	14.64
TRUE	255	E11	Sample 59	14.68		Mean			3.18			0.110338						7.22333			0.00669206	16.4879
TRUE	255	E12	Sample 60	14.67
TRUE	255	F1	Sample 61	19.99		D6未-2	NNMT	ACTIN-Ct	ΔCT	ΔΔCT	2 - △△ CT	2 - △ CT			D2未-2	NNMT	ACTIN-Ct	ΔCT	ΔΔCT	2 - △△ CT	2 - △ CT
TRUE	255	F2	Sample 62	20.06		1	20.9467	14.6633	6.28333	-0.94	1.91853	0.0128389	-1.89147		1	21.1433	13.92	7.22333	0	1	0.00669206	-2.17444
TRUE	255	F3	Sample 63	19.84
TRUE	255	F4	Sample 64	16.01		Mean			6.28333			0.0128389						7.22333			0.00669206	1.91853
TRUE	255	F5	Sample 65	16.08
TRUE	255	F6	Sample 66	16.13		D6分-2	NNMT	ACTIN-Ct	ΔCT	ΔΔCT	2 - △△ CT	2 - △ CT			D2未-2	NNMT	ACTIN-Ct	ΔCT	ΔΔCT	2 - △△ CT	2 - △ CT
TRUE	255	F7	Sample 67	19.52		1	19.6033	15.94	3.66333	-3.56	11.7942	0.0789272	-1.10277		1	21.1433	13.92	7.22333	0	1	0.00669206	-2.17444
TRUE	255	F8	Sample 68	19.62
TRUE	255	F9	Sample 69	19.67		Mean			3.66333			0.0789272						7.22333			0.00669206	11.7942
TRUE	255	F10	Sample 70	15.9
TRUE	255	F11	Sample 71	15.94		D2分-3	NNMT1	ACTIN-Ct	ΔCT	ΔΔCT	2 - △△ CT	2 - △ CT			D2未-3	NNMT1	ACTIN-Ct	ΔCT	ΔΔCT	2 - △△ CT	2 - △ CT
TRUE	255	F12	Sample 72	15.98		1	19.6633	14.7667	4.89667	-3.35667	10.2437	0.0335704	-1.47404		1	22.9333	14.68	8.25333	0	1	0.00327717	-2.4845
TRUE	255	G1	Sample 73	22.95
TRUE	255	G2	Sample 74	22.95		Mean			4.89667			0.0335704						8.25333			0.00327717	10.2437
TRUE	255	G3	Sample 75	22.9
TRUE	255	G4	Sample 82	14.62		D4未-3	NNMT1	ACTIN-Ct	ΔCT	ΔΔCT	2 - △△ CT	2 - △ CT			D2未-3	NNMT1	ACTIN-Ct	ΔCT	ΔΔCT	2 - △△ CT	2 - △ CT
TRUE	255	G5	Sample 83	14.69		1	20.9867	14.1633	6.82333	-1.43	2.69447	0.00883023	-2.05403		1	22.9333	14.68	8.25333	0	1	0.00327717	-2.4845
TRUE	255	G6	Sample 84	14.73
TRUE	255	G7	Sample 85	19.77		Mean			6.82333			0.00883023						8.25333			0.00327717	2.69447
TRUE	255	G8	Sample 86	19.6
TRUE	255	G9	Sample 87	19.62		D4分-3	NNMT1	ACTIN-Ct	ΔCT	ΔΔCT	2 - △△ CT	2 - △ CT			D2未-3	NNMT1	ACTIN-Ct	ΔCT	ΔΔCT	2 - △△ CT	2 - △ CT
TRUE	255	G10	Sample 94	14.84		1	18.96	15.495	3.465	-4.78833	27.6332	0.0905589	-1.04307		1	22.9333	14.68	8.25333	0	1	0.00327717	-2.4845
TRUE	255	G11	Sample 95	14.76
TRUE	255	G12	Sample 96	14.7		Mean			3.465			0.0905589						8.25333			0.00327717	27.6332
TRUE	255	A1	Sample 1	21.09
TRUE	255	A2	Sample 2	20.98		D6未-3	NNMT1	ACTIN-Ct	ΔCT	ΔΔCT	2 - △△ CT	2 - △ CT			D2未-3	NNMT1	ACTIN-Ct	ΔCT	ΔΔCT	2 - △△ CT	2 - △ CT
TRUE	255	A3	Sample 3	20.89		1	21.0633	14.6133	6.45	-1.80333	3.49026	0.0114382	-1.94164		1	22.9333	14.68	8.25333	0	1	0.00327717	-2.4845
TRUE	255	A4	Sample 4	14.12
TRUE	255	A5	Sample 5	14.25		Mean			6.45			0.0114382						8.25333			0.00327717	3.49026
TRUE	255	A6	Sample 6	14.12
TRUE	255	A7	Sample 7	19.02		D6分-3	NNMT1	ACTIN-Ct	ΔCT	ΔΔCT	2 - △△ CT	2 - △ CT			D2未-3	NNMT1	ACTIN-Ct	ΔCT	ΔΔCT	2 - △△ CT	2 - △ CT
TRUE	255	A8	Sample 8	18.89		1	20.66	16.8867	3.77333	-4.48	22.3159	0.073133	-1.13589		1	22.9333	14.68	8.25333	0	1	0.00327717	-2.4845
TRUE	255	A9	Sample 9	18.97
TRUE	255	A10	Sample 10	15.55		Mean			3.77333			0.073133						8.25333			0.00327717	22.3159
TRUE	255	A11	Sample 11	15.44
TRUE	255	A12	Sample 12	33.21
TRUE	255	B1	Sample 13	21.08
TRUE	255	B2	Sample 14	20.94
TRUE	255	B3	Sample 15	21.17
TRUE	255	B4	Sample 16	14.61
TRUE	255	B5	Sample 17	14.32
TRUE	255	B6	Sample 18	14.91
TRUE	255	B7	Sample 19	22.01
TRUE	255	B8	Sample 20	20.6
TRUE	255	B9	Sample 21	20.72
TRUE	255	B10	Sample 22	16.78
TRUE	255	B11	Sample 23	16.8
TRUE	255	B12	Sample 24	17.08

## Sheet: Fig2AB
Include	Color	Pos	Name	Cp		原始数据		1	2	3		4	5	6		7	8	9
TRUE	255	A1	Sample 1	19.19				NNMT				A3				ACTIN
TRUE	255	A2	Sample 2	19.25		A	NC-1	19.19	19.25	19.25	19.23	23.62	23.56	23.63	23.6033	15.8	15.81	15.84	15.8167
TRUE	255	A3	Sample 3	19.25		B	47-1	20.97	21.19	20.93	21.03	27.06	26.69	26.95	26.9	15.83	15.7	15.8	15.7767
TRUE	255	A4	Sample 4	23.62		C	216-1	22.82	22.83	22.65	22.7667	26.54	26.54	26.58	26.5533	15.69	15.75	15.9	15.78
TRUE	255	A5	Sample 5	23.56		D	NC-2	19.1	19.21	19.12	19.1433	25.08	24.98	25.01	25.0233	16.6	16.6	16.57	16.59
TRUE	255	A6	Sample 6	23.63		E	47-2	21.19	21.19	21.22	21.2	27.95	27.88	27.97	27.9333	16.65	16.72	16.56	16.6433
TRUE	255	A7	Sample 7	15.8		F	216-2	22.65	22.63	22.69	22.6567	29.04	28.76	29.09	28.9633	16.23	16.2	16.33	16.2533
TRUE	255	A8	Sample 8	15.81		D	NC-3	19.3	19.3	19.47	19.3567	25.61	25.62	25.8	25.6767	16.62	16.6	16.69	16.6367
TRUE	255	A9	Sample 9	15.84		E	47-3	21.28	21.15	21.32	21.25	28.15	27.84	28.17	28.0533	16.48	16.46	16.62	16.52
TRUE	255	B1	Sample 10	20.97		F	216-3	22.55	22.62	22.64	22.6033	28.9	29.18	28.97	29.0167	15.78	15.79	15.88	15.8167
TRUE	255	B2	Sample 11	21.19
TRUE	255	B3	Sample 12	20.93		NNMT
TRUE	255	B4	Sample 13	27.06		47-1	NNMT	ACTIN-Ct	ΔCT	ΔΔCT	2 - △△ CT	2 - △ CT			NC-1	NNMT	ACTIN-Ct	ΔCT	ΔΔCT	2 - △△ CT	2 - △ CT
TRUE	255	B5	Sample 14	26.69		1	21.03	15.7767	5.25333	1.84	0.279322	0.0262174	-1.58141		1	19.23	15.8167	3.41333	0	1	0.0938608	-1.02752
TRUE	255	B6	Sample 15	26.95
TRUE	255	B7	Sample 16	15.83		Mean			5.25333			0.0262174						3.41333			0.0938608	0.279322
TRUE	255	B8	Sample 17	15.7
TRUE	255	B9	Sample 18	15.8		216-1	NNMT	ACTIN-Ct	ΔCT	ΔΔCT	2 - △△ CT	2 - △ CT			NC-1	NNMT	ACTIN-Ct	ΔCT	ΔΔCT	2 - △△ CT	2 - △ CT
TRUE	255	C1	Sample 19	22.82		1	22.7667	15.78	6.98667	3.57333	0.0840078	0.00788504	-2.1032		1	19.23	15.8167	3.41333	0	1	0.0938608	-1.02752
TRUE	255	C2	Sample 20	22.83
TRUE	255	C3	Sample 21	22.65		47-2	NNMT	ACTIN-Ct	ΔCT	ΔΔCT	2 - △△ CT	2 - △ CT			NC-2	NNMT	ACTIN-Ct	ΔCT	ΔΔCT	2 - △△ CT	2 - △ CT
TRUE	255	C4	Sample 22	26.54		1	21.2	16.6433	4.55667	2.00333	0.249423	0.0424919	-1.37169		1	19.1433	16.59	2.55333	0	1	0.170361	-0.76863
TRUE	255	C5	Sample 23	26.54
TRUE	255	C6	Sample 24	26.58		Mean			4.55667			0.0424919						2.55333			0.170361	0.249423
TRUE	255	C7	Sample 25	15.69
TRUE	255	C8	Sample 26	15.75		216-2	NNMT	ACTIN-Ct	ΔCT	ΔΔCT	2 - △△ CT	2 - △ CT			NC-2	NNMT	ACTIN-Ct	ΔCT	ΔΔCT	2 - △△ CT	2 - △ CT
TRUE	255	C9	Sample 27	15.9		1	22.6567	16.2533	6.40333	3.85	0.0693481	0.0118142	-1.9276		1	19.1433	16.59	2.55333	0	1	0.170361	-0.76863
TRUE	255	D1	Sample 28	19.1
TRUE	255	D2	Sample 29	19.21		Mean			6.40333			0.0118142						2.55333			0.170361	0.0693481
TRUE	255	D3	Sample 30	19.12
TRUE	255	D4	Sample 31	25.08		47-3	NNMT	ACTIN-Ct	ΔCT	ΔΔCT	2 - △△ CT	2 - △ CT			NC-3	NNMT	ACTIN-Ct	ΔCT	ΔΔCT	2 - △△ CT	2 - △ CT
TRUE	255	D5	Sample 32	24.98		1	21.25	16.52	4.73	2.01	0.248273	0.0376815	-1.42387		1	19.3567	16.6367	2.72	0	1	0.151774	-0.818802
TRUE	255	D6	Sample 33	25.01
TRUE	255	D7	Sample 34	16.6		Mean			4.73			0.0376815						2.72			0.151774	0.248273
TRUE	255	D8	Sample 35	16.6
TRUE	255	D9	Sample 36	16.57		216-3	NNMT	ACTIN-Ct	ΔCT	ΔΔCT	2 - △△ CT	2 - △ CT			NC-3	NNMT	ACTIN-Ct	ΔCT	ΔΔCT	2 - △△ CT	2 - △ CT
TRUE	255	E1	Sample 37	21.19		1	22.6033	15.8167	6.78667	4.06667	0.0596776	0.00905753	-2.04299		1	19.3567	16.6367	2.72	0	1	0.151774	-0.818802
TRUE	255	E2	Sample 38	21.19
TRUE	255	E3	Sample 39	21.22		Mean			6.78667			0.00905753						2.72			0.151774	0.0596776
TRUE	255	E4	Sample 40	27.95
TRUE	255	E5	Sample 41	27.88		A3
TRUE	255	E6	Sample 42	27.97		47-1	MMP1	ACTIN-Ct	ΔCT	ΔΔCT	2 - △△ CT	2 - △ CT			NC-1	MMP1	ACTIN-Ct	ΔCT	ΔΔCT	2 - △△ CT	2 - △ CT
TRUE	255	E7	Sample 43	16.65		1	26.9	15.7767	11.1233	3.33667	0.0989836	0.000448273	-3.34846		1	23.6033	15.8167	7.78667	0	1	0.00452876	-2.34402
TRUE	255	E8	Sample 44	16.72
TRUE	255	E9	Sample 45	16.56		Mean			11.1233			0.000448273						7.78667			0.00452876	0.0989836
TRUE	255	F1	Sample 46	22.65
TRUE	255	F2	Sample 47	22.63		216-1	MMP1	ACTIN-Ct	ΔCT	ΔΔCT	2 - △△ CT	2 - △ CT			NC-1	MMP1	ACTIN-Ct	ΔCT	ΔΔCT	2 - △△ CT	2 - △ CT
TRUE	255	F3	Sample 48	22.69		1	26.5533	15.78	10.7733	2.98667	0.126161	0.000571352	-3.2431		1	23.6033	15.8167	7.78667	0	1	0.00452876	-2.34402
TRUE	255	F4	Sample 49	29.04
TRUE	255	F5	Sample 50	28.76		Mean			10.7733			0.000571352						7.78667			0.00452876	0.126161
TRUE	255	F6	Sample 51	29.09
TRUE	255	F7	Sample 52	16.23		216-2	A3	ACTIN-Ct	ΔCT	ΔΔCT	2 - △△ CT	2 - △ CT			NC-2	A3	ACTIN-Ct	ΔCT	ΔΔCT	2 - △△ CT	2 - △ CT
TRUE	255	F8	Sample 53	16.2		1	28.9633	16.2533	12.71	4.27667	0.0515935	0.000149248	-3.82609		1	25.0233	16.59	8.43333	0	1	0.00289277	-2.53869
TRUE	255	F9	Sample 54	16.33
TRUE	255	G1	Sample 55	19.3		Mean			12.71			0.000149248						8.43333			0.00289277	0.0515935
TRUE	255	G2	Sample 56	19.3
TRUE	255	G3	Sample 57	19.47		47-3	A3	ACTIN-Ct	ΔCT	ΔΔCT	2 - △△ CT	2 - △ CT			NC-3	A3	ACTIN-Ct	ΔCT	ΔΔCT	2 - △△ CT	2 - △ CT
TRUE	255	G4	Sample 58	25.61		1	28.0533	16.52	11.5333	2.49333	0.177595	0.000337381	-3.47188		1	25.6767	16.6367	9.04	0	1	0.00189972	-2.72131
TRUE	255	G5	Sample 59	25.62
TRUE	255	G6	Sample 60	25.8		Mean			11.5333			0.000337381						9.04			0.00189972	0.177595
TRUE	255	G7	Sample 61	16.62
TRUE	255	G8	Sample 62	16.6		216-3	A3	ACTIN-Ct	ΔCT	ΔΔCT	2 - △△ CT	2 - △ CT			NC-3	A3	ACTIN-Ct	ΔCT	ΔΔCT	2 - △△ CT	2 - △ CT
TRUE	255	G9	Sample 63	16.69		1	29.0167	15.8167	13.2	4.16	0.0559391	0.000106268	-3.9736		1	25.6767	16.6367	9.04	0	1	0.00189972	-2.72131
TRUE	255	H1	Sample 64	21.28
TRUE	255	H2	Sample 65	21.15		Mean			13.2			0.000106268						9.04			0.00189972	0.0559391
TRUE	255	H3	Sample 66	21.32
TRUE	255	H4	Sample 67	28.15
TRUE	255	H5	Sample 68	27.84		NC	siNNMTi-47	siNNMTi-216
TRUE	255	H6	Sample 69	28.17		0.926617	0.203706	0.68973
TRUE	255	H7	Sample 70	16.48		1.03758	0.320087	0.580151
TRUE	255	H8	Sample 71	16.46		1.0358	0.241207	0.563119
TRUE	255	H9	Sample 72	16.62		NC	siNNMTi-47	siNNMTi-216
TRUE	255	I1	Sample 73	22.55		1.08693	0.210845	0.373207
TRUE	255	I2	Sample 74	22.62		0.980306	0.392821	0.484119
TRUE	255	I3	Sample 75	22.64		0.93276	0.407334	0.797674
TRUE	255	I4	Sample 76	28.9		NC	siNNMTi-47	siNNMTi-216
TRUE	255	I5	Sample 77	29.18		1.12215	0.425873	0.220398
TRUE	255	I6	Sample 78	28.97		1.07495	0.524334	0.217594
TRUE	255	I7	Sample 79	15.78		0.802904	0.583793	0.180008
TRUE	255	I8	Sample 80	15.79		NC	siNNMTi-47	siNNMTi-216
TRUE	255	I9	Sample 81	15.88		1.04664	0.731546	0.842222
						0.995766	0.763941	0.660212
						0.957595	0.902513	0.705566
						NC	siNNMTi-47	siNNMTi-216
						1.12215	0.425873	0.220398
						1.07495	0.524334	0.217594
						0.802904	0.583793	0.180008
						NC	siNNMTi-47	siNNMTi-216
						1.04664	0.731546	0.842222
						0.995766	0.763941	0.660212
						0.957595	0.902513	0.705566

## Sheet: Fig2F
	green		green		green		green		green		green
NC	9	47	29	216	32	NC+BafA1	15	47+BafA1	40	216+BafA1	38
	10		27		24		16		30		43
	10		25		25		17		29		30
	11		26		33		22		40		50
	7		28		31		13		41		48
	10		28		30		13		36		50
	8		23		25		20		29		53
	11		24		29		17		37		39
	7		25		26		15		30		34
	9		23		25		19		36		39
	10		24		23		16		39		52
	9		24		27		21		36		40
	12		28		32		21		40		44
	9		24		31		14		29		43
	7		26		27		16		30		38
	9		12		13		16		26		40
			2.35184e-15		1.47801e-14				7.57559e-13		6.66092e-15

## Sheet: Fig3AB
47	logFC	pvalue	FDR	FC	216	logFC	pvalue	FDR	FC
ADH1B	-1.67854	3.52519e-23	4.76195e-20	0.312398	ADH1B	-1.17613	6.41858e-05	0.0195863	0.442537
ALDH1A3	-2.11683	4.04911e-06	0.000231113	0.230552	ALDH1A3	-1.82852	0.000105332	0.025496	0.281552
ATP8B4	-1.14108	1.91308e-12	6.12996e-10	0.453419	ATP8B4	-1.21052	6.50226e-05	0.0195863	0.432112
C1orf115	0.961152	1.8003e-08	2.11903e-06	1.94686	C1orf115	0.960925	0.000137298	0.0281982	1.94656
C7	-1.51594	2.13946e-11	5.41885e-09	0.349669	C7	-1.68685	3.94791e-08	6.95084e-05	0.310605
CTSS	-1.19758	0.000188894	0.00571262	0.436007	CTSS	-1.37429	6.43446e-05	0.0195863	0.385742
CXCL16	-1.97842	2.73234e-06	0.000163436	0.253768	CXCL16	-1.54703	0.000289268	0.0496333	0.342214
CYP1B1	5.02959	1.39345e-89	2.25878e-85	32.6631	CYP1B1	2.13124	3.9124e-07	0.000589251	4.38093
DHRS3	-1.72307	2.60971e-06	0.000157848	0.302903	DHRS3	-1.77347	7.64014e-06	0.00494616	0.292504
ENAM	2.176	6.60178e-08	6.60586e-06	4.51898	ENAM	2.08855	1.12295e-06	0.0011709	4.25319
EXTL3	0.78625	1.06357e-06	7.00832e-05	1.72459	EXTL3	0.908672	9.61424e-05	0.025496	1.87732
FAIM2	-3.0378	2.06332e-08	2.32267e-06	0.121768	FAIM2	-1.91008	0.000131212	0.0274691	0.266078
GANAB	0.638702	1.25289e-05	0.000586977	1.55693	GANAB	0.816775	9.77114e-07	0.0011379	1.76146
IFT27	0.706192	2.18475e-07	1.85418e-05	1.63149	IFT27	0.657403	0.000128632	0.0274691	1.57724
ITGB8	0.610283	0.00131186	0.0249592	1.52656	ITGB8	0.843039	0.00018636	0.0360873	1.79383
MESD	0.693858	6.51583e-09	8.44972e-07	1.6176	MESD	1.09405	6.03233e-10	2.72561e-06	2.13473
METTL7A	-1.28489	8.27661e-14	3.12009e-11	0.410401	METTL7A	-0.919304	6.40205e-05	0.0195863	0.528764
MMP1	1.15948	5.47286e-07	3.94289e-05	2.23376	MMP1	1.30047	6.6005e-06	0.00470893	2.46309
MMP10	1.54907	0.00309025	0.0465549	2.92629	MMP10	1.60125	3.40903e-05	0.0149062	3.03406
NNMT	-1.40277	7.80813e-20	8.9856e-17	0.378203	NNMT	-1.95335	4.07461e-08	6.95084e-05	0.258216
NPTXR	-1.75157	1.46746e-16	8.49556e-14	0.296979	NPTXR	-1.26029	2.95807e-06	0.00267311	0.417459
PCNX3	0.585627	2.58502e-05	0.0010772	1.50069	PCNX3	0.603389	8.33006e-05	0.0240243	1.51928
SAMHD1	-1.22127	3.51212e-24	5.69314e-21	0.428905	SAMHD1	-0.822794	5.42196e-05	0.0195863	0.565346
SCARA5	2.42102	2.2373e-10	4.26666e-08	5.35549	SCARA5	2.11733	1.69729e-05	0.0100029	4.33889
SFRP2	3.72157	4.87153e-14	2.19354e-11	13.1918	SFRP2	3.29911	2.51881e-08	6.95084e-05	9.84308
SLC22A18	0.842077	0.00276415	0.0430946	1.79263	SLC22A18	1.18803	0.000193205	0.0368859	2.27841
TMEM59L	-1.40741	0.000523624	0.0125006	0.376987	TMEM59L	-1.70062	4.53164e-05	0.0189678	0.307654
ZDHHC18	0.881369	1.46971e-10	2.978e-08	1.84212	ZDHHC18	0.844797	0.000112221	0.0259702	1.79601
ZNF616	0.945923	8.47351e-08	8.22488e-06	1.92642	ZNF616	0.851456	8.03911e-05	0.0236892	1.80432
ABCC3	0.694392	4.36213e-08	4.62158e-06	1.6182	ACSS1	-0.849232	0.00020348	0.0381355	0.55508
ABRACL	0.678411	0.000177619	0.00546338	1.60038	ADCY9	0.589966	0.000229861	0.042105	1.50521
ACADM	-1.41081	8.31487e-20	8.9856e-17	0.3761	ALG9	-1.07255	2.07872e-05	0.0104359	0.475478
ACOT7	-1.20353	0.00330522	0.0487512	0.434211	ATP5IF1	1.44131	0.000101388	0.025496	2.71568
ACOX2	-0.732545	0.00119263	0.023405	0.601841	C1QTNF1	-0.703652	1.9567e-05	0.0102012	0.614016
ACYP1	-0.950155	0.000187724	0.00570921	0.517577	CHST14	0.839491	4.19322e-06	0.00315773	1.78942
ACYP2	-0.912867	0.000144869	0.00457762	0.531129	DAZAP2	-1.15685	2.56387e-11	1.73766e-07	0.44849
ADAM23	-1.12297	9.57851e-09	1.21303e-06	0.459149	DDX12P	1.71575	0.000113039	0.0259702	3.28467
ADAMTS1	-0.866721	4.77226e-09	6.44653e-07	0.548392	DTNA	-0.879565	0.000104125	0.025496	0.543531
ADAMTS9	1.09459	0.00132857	0.0251591	2.13552	FAP	-0.901165	0.000279669	0.0486015	0.535454
ADAMTSL5	-0.920357	0.000948224	0.0198588	0.528378	GPX7	-1.21758	1.88244e-05	0.0102012	0.430004
ADD3	-0.79383	0.000475327	0.0115001	0.576811	GYS1	0.719033	3.13981e-05	0.0141867	1.64608
ADGRA2	-0.892935	1.30658e-05	0.000603407	0.538517	H3F3B	-0.810437	1.00736e-06	0.0011379	0.570209
ADM	0.825037	1.44067e-08	1.74278e-06	1.77158	HIST1H2BD	1.02425	4.96633e-05	0.0193534	2.0339
ADORA2B	1.45607	5.32975e-12	1.43992e-09	2.7436	IGIP	-0.680455	0.000144714	0.0292776	0.623968
ADRA2A	-3.025	0.000508351	0.0122442	0.122852	KCTD12	1.08993	0.000103289	0.025496	2.12864
AHNAK	-0.785829	0.000299323	0.00807326	0.580019	LAMA5	-0.738803	1.3207e-05	0.00813731	0.599236
AHR	0.753412	5.10936e-06	0.00028171	1.68578	LATS2	0.604237	0.000161805	0.0320007	1.52017
AKR1B1	0.83442	2.35006e-05	0.000999856	1.78314	LONRF2	-0.814121	5.91571e-05	0.0195863	0.568755
AKR1D1	2.574	1.38797e-05	0.000630223	5.95457	MBTD1	-0.686441	5.77049e-05	0.0195863	0.621385
ALDH1L2	-1.28991	8.76376e-06	0.000445742	0.408975	MCRIP1	1.81452	3.3982e-08	6.95084e-05	3.51742
ALOX5AP	-1.59234	0.00142517	0.0264326	0.331632	MFAP4	-0.632039	0.000205378	0.0381355	0.645264
AMPH	0.953092	0.00244698	0.0396932	1.93602	NECTIN3	0.65428	7.6628e-06	0.00494616	1.57383
ANGPTL1	-3.66249	1.80544e-06	0.000113435	0.0789735	NPY1R	2.55516	8.83635e-05	0.0245927	5.87734
ANK2	-0.988339	0.000644429	0.0146545	0.504058	PRKCE	-0.770837	1.88977e-05	0.0102012	0.586077
ANLN	-2.76427	0.000192866	0.00581107	0.147188	PUDP	-0.900901	4.99719e-05	0.0193534	0.535552
ANTXR2	-0.610794	7.642e-07	5.24902e-05	0.654836	RAB15	-0.775033	0.000123161	0.0273679	0.584375
AOX1	-0.705427	0.000674565	0.015145	0.613261	RPS28P7	-0.66515	0.000162895	0.0320007	0.630623
APCDD1	-1.03431	3.73762e-05	0.00148497	0.48825	RRM2B	-0.683795	6.45296e-05	0.0195863	0.622526
APOBEC3F	-1.13192	0.000392031	0.00993341	0.456309	SCAMP5	-0.706391	0.000100071	0.025496	0.612851
APOBEC3G	-1.48309	1.93073e-05	0.000845868	0.357723	SETD7	0.624496	0.000247794	0.0441953	1.54167
APOD	-1.32113	0.000994994	0.0204421	0.400221	SLC13A3	0.889685	1.87851e-06	0.0018188	1.85277
APOE	0.697868	0.00195176	0.0331636	1.62211	SLC37A2	1.29165	3.58334e-06	0.00285718	2.44808
APOL1	-2.04251	9.87476e-13	3.33479e-10	0.242742	STMN3	-1.08447	9.73746e-05	0.025496	0.471567
APOL2	-1.36555	8.86654e-06	0.000449146	0.388086	TAF15	1.02602	2.6175e-05	0.0122345	2.03639
APOL3	-1.27483	5.52112e-05	0.0020717	0.413275	TGOLN2	-0.793582	7.12497e-07	0.00096579	0.57691
APOL6	-0.888368	4.50622e-08	4.71263e-06	0.540225	TIGAR	-0.76338	0.000127095	0.0274691	0.589115
ARHGEF28	0.760645	1.23499e-05	0.000581952	1.69425	TKT	0.656824	5.87395e-05	0.0195863	1.57661
ARL6IP5	-0.978515	1.133e-05	0.00055163	0.507502	TLE6	-1.32711	2.49744e-05	0.0120903	0.398566
ARL8B	-0.842327	2.73423e-15	1.42974e-12	0.557743	TMEM106A	1.05572	0.000116279	0.0262693	2.07876
ARSB	-0.786207	1.48385e-05	0.000664454	0.579867	TMEM173	1.51317	3.18754e-06	0.00270044	2.85436
ARSJ	-0.932358	4.61972e-06	0.000257045	0.524001	TMEM26	-1.1412	0.000131722	0.0274691	0.453383
ASPHD1	-1.10437	5.19424e-05	0.00197649	0.465105	TMEM64	-0.825716	5.45795e-05	0.0195863	0.564202
ASPM	-2.47955	0.00149032	0.0273901	0.1793	TP53INP1	-0.937982	4.1023e-08	6.95084e-05	0.521963
ASPN	-1.67062	0.00154906	0.0282773	0.314118	TRIM66	0.673549	0.000111914	0.0259702	1.59499
ATAD2	-0.604003	0.00301994	0.0456653	0.657926	UHMK1	-1.05863	8.31237e-14	1.12674e-09	0.480087
ATF6	-0.621067	5.90413e-07	4.21335e-05	0.65019	USP46	-0.659194	0.000260896	0.0459278	0.633232
ATP2B4	-1.34113	8.39825e-10	1.37511e-07	0.394712	ZDHHC16	0.72948	4.61776e-05	0.0189678	1.65804
ATP9A	0.87272	2.01751e-08	2.28698e-06	1.83111
AURKA	-1.36184	0.000645336	0.0146545	0.389087
B4GALNT4	-0.985356	5.88933e-05	0.00217959	0.505101
BABAM2	0.979587	3.93637e-05	0.00155252	1.9719
BAG2	-1.16686	3.87813e-07	2.96531e-05	0.445391
BAIAP3	1.63337	0.00139482	0.0260484	3.10236
BARD1	-0.93886	0.00134106	0.025323	0.521645
BBS2	0.870614	2.29588e-10	4.32748e-08	1.82844
BCAS4	-0.95426	0.000696557	0.0155531	0.516106
BCAT1	-1.71881	8.64325e-17	5.38874e-14	0.303799
BCL7A	0.945672	0.0012128	0.0236861	1.92609
BDKRB2	-0.781002	9.12475e-10	1.47912e-07	0.581962
BICD2	0.607706	3.66075e-08	3.92986e-06	1.52383
BIRC5	-2.40555	3.22023e-05	0.00130174	0.188737
BLM	-2.28894	0.00228617	0.0376015	0.204626
BMP2	0.918379	5.20953e-05	0.00197767	1.88999
BST2	-2.30485	1.60386e-18	1.36835e-15	0.202381
BTBD3	-0.8755	0.000737482	0.0161767	0.545065
BTN3A3	-0.681891	0.00114797	0.0226933	0.623347
BUB1	-2.06303	0.00280112	0.043444	0.239312
BUB1B	-2.48046	0.00249107	0.0400995	0.179188
C12orf75	-0.866135	0.00260719	0.0413934	0.548615
C1GALT1	-0.628704	0.000303003	0.00814539	0.646757
C1orf21	-0.850752	9.86036e-10	1.55181e-07	0.554496
C1QTNF2	-2.69699	0.000641552	0.0146267	0.154214
C2CD2	0.69607	0.000103861	0.00350018	1.62009
C3orf14	-0.915852	0.00161796	0.029109	0.530031
C4orf48	1.50544	1.13172e-06	7.39726e-05	2.83911
C5AR1	-1.36363	5.56196e-05	0.0020822	0.388602
C5orf30	-1.14831	1.31478e-05	0.000605471	0.451155
CACNA1H	-0.978318	0.000412002	0.0102589	0.507571
CADM4	0.803125	0.000126077	0.00407926	1.74488
CADPS2	-0.948571	0.00040485	0.0101703	0.518145
CALCRL	-0.877739	0.00123839	0.0240471	0.54422
CALHM5	0.666316	8.46242e-05	0.00293111	1.58702
CARD17	2.31877	0.00254211	0.0406787	4.98908
CARMN	-0.944996	0.00267801	0.0423105	0.519431
CAV1	-1.12068	8.77185e-06	0.000445742	0.459876
CAVIN2	-1.15289	2.07877e-05	0.00090583	0.449722
CCBE1	-2.55866	3.25891e-05	0.0013141	0.169733
CCDC149	-0.804967	1.42406e-05	0.000641222	0.572375
CCDC170	1.02125	6.60811e-07	4.59731e-05	2.02968
CCDC184	-1.50198	0.000318137	0.00846799	0.353069
CCDC188	-1.19689	0.00109129	0.0218663	0.436216
CCDC80	-1.57742	3.20167e-09	4.55256e-07	0.335081
CCDC85A	-1.83469	0.000338683	0.00889797	0.280352
CCNA2	-0.822624	0.00157248	0.0284804	0.565413
CCNB1	-1.36622	0.000195777	0.00585526	0.387908
CCNB2	-1.67821	0.00205878	0.0345964	0.31247
CCND1	-0.672616	2.33387e-07	1.97042e-05	0.627368
CCR7	1.01556	0.000266581	0.00742487	2.02168
CD14	-1.22047	0.00156444	0.0284208	0.429144
CD1D	1.8415	0.00025391	0.00712091	3.58383
CD274	0.913242	0.00310688	0.0466751	1.88327
CD44	-1.12165	7.49242e-29	3.0363e-25	0.45957
CD9	-1.13583	2.98088e-07	2.34564e-05	0.455073
CDC20	-2.62276	5.15607e-06	0.000283321	0.162357
CDC6	-1.76258	8.13056e-05	0.00284044	0.294721
CDCA8	-1.92685	0.00154509	0.0282367	0.263004
CDK1	-2.60074	2.16023e-06	0.000133146	0.164854
CDK15	-1.67319	0.000949685	0.0198637	0.313559
CDK6	-0.616009	0.00126528	0.0243012	0.652473
CDKL1	-0.798557	0.00336267	0.0494486	0.574924
CDT1	-1.78256	0.000630225	0.0144497	0.290667
CEMIP2	0.749613	1.70344e-11	4.38299e-09	1.68134
CEND1	-0.950874	0.000863689	0.0184702	0.517319
CENPE	-1.76744	0.000199317	0.00591747	0.29373
CENPU	-1.81372	0.000333397	0.00878759	0.284456
CEP55	-2.17543	9.09376e-06	0.000454969	0.221376
CHSY3	-1.2172	3.07316e-06	0.000181149	0.430115
CISD3	-1.19479	0.00325589	0.048199	0.43685
CITED4	1.24462	0.0017984	0.0313917	2.36956
CKAP2L	-1.59283	0.00101489	0.0207981	0.331521
CKB	-2.41853	3.4207e-10	6.09336e-08	0.187047
CKS2	-0.772018	0.000183256	0.00560485	0.585598
CLCN3	0.608166	1.18534e-06	7.67236e-05	1.52432
CLDN11	-0.730969	0.000195241	0.00585	0.602499
CLDN4	-2.65683	0.00195105	0.0331636	0.158568
CLEC14A	1.29232	0.00284224	0.0438788	2.44922
CLSPN	-1.54564	0.000636863	0.0145562	0.342543
CMPK2	-2.80411	4.57529e-13	1.64812e-10	0.143179
CNIH3	0.918325	0.00321829	0.0478172	1.88992
COL28A1	-1.67943	3.3058e-07	2.58874e-05	0.312207
COL4A1	-1.20994	5.65033e-11	1.30846e-08	0.432287
COL4A5	0.624182	4.46458e-05	0.00173551	1.54134
COL4A6	1.74369	1.09628e-18	9.87262e-16	3.34892
COL5A3	0.796832	4.02365e-05	0.00158309	1.73728
COL6A1	-1.8136	3.47978e-45	2.82036e-41	0.28448
COL6A3	-0.73271	3.52309e-07	2.73251e-05	0.601773
COLEC10	1.98042	0.000278303	0.00767226	3.94609
COMMD2	-0.710875	1.02353e-07	9.64613e-06	0.61095
COX7C	-0.896738	4.28442e-07	3.22985e-05	0.5371
CPEB4	0.586981	0.00272627	0.0426983	1.5021
CREB1	-0.622123	3.70225e-07	2.84424e-05	0.649714
CRLS1	1.91485	4.329e-09	5.9977e-07	3.77075
CRTAP	-0.601193	2.57945e-05	0.0010772	0.659209
CRYBG1	-0.783574	0.000188578	0.00571262	0.580926
CSF3	2.00028	0.00167473	0.0298979	4.00078
CSGALNACT1	1.56221	3.73794e-12	1.06302e-09	2.95305
CSRNP1	0.67257	0.000459194	0.011244	1.59391
CUBN	-1.07186	7.07558e-05	0.00252632	0.475704
CWC25	-1.28588	5.35755e-07	3.87705e-05	0.410121
CXCL1	1.77842	1.3904e-08	1.69462e-06	3.43051
CXCL5	2.77307	0.000124793	0.00405389	6.83563
CYP1B1-AS1	5.83174	6.70581e-06	0.000356397	56.9546
CYP4V2	-0.860682	1.83642e-08	2.1416e-06	0.550692
CYREN	-0.674169	0.000326197	0.00862587	0.626693
CYS1	-1.36243	0.000115162	0.00379957	0.388926
DAGLA	-1.18307	5.97019e-05	0.00220448	0.440413
DAP	-0.981524	7.82426e-14	3.05306e-11	0.506445
DARS	-0.768453	8.37215e-10	1.37511e-07	0.587047
DDIAS	-2.36042	0.00300159	0.0455152	0.194735
DDX60	-0.956967	8.59763e-06	0.000443797	0.515139
DENND2A	0.771445	0.000671972	0.0151287	1.70698
DEPDC1	-3.17097	3.67026e-07	2.83309e-05	0.11103
DEPDC7	1.16317	2.65743e-06	0.000159544	2.23948
DGKI	1.07062	4.97084e-07	3.66261e-05	2.10034
DHFR2	0.733881	1.83572e-07	1.61756e-05	1.66311
DHRS7B	-0.841751	0.000139662	0.00444778	0.557966
DIAPH3	-1.7496	0.00223833	0.0370021	0.297385
DIRAS2	-1.32376	0.000126669	0.00409025	0.399494
DIRC1	-2.06003	0.000117645	0.00386037	0.239811
DIRC3-AS1	2.1444	7.71581e-07	5.27735e-05	4.42108
DLGAP5	-2.37851	1.0838e-05	0.000533995	0.192308
DLL4	2.25053	4.80557e-10	8.28706e-08	4.75857
DNAH7	1.93251	4.27987e-05	0.00167577	3.81718
DNAJC6	0.920035	2.87248e-05	0.00117583	1.89216
DOCK5	0.976166	0.00074592	0.0163397	1.96723
DTX3L	-0.868237	1.31416e-07	1.19677e-05	0.547816
DUSP10	1.03907	6.33959e-11	1.44739e-08	2.0549
DUSP6	0.92614	2.72608e-07	2.23181e-05	1.90019
EBF1	-0.921378	5.26805e-07	3.83126e-05	0.528004
ECE1	0.672761	0.000118071	0.00386654	1.59412
ECH1	-1.28276	0.0011266	0.0223255	0.411009
ECT2	-0.659412	0.00174226	0.0307982	0.633136
EDNRA	1.52274	2.66228e-25	5.39444e-22	2.87335
EDNRB	1.62039	0.0022393	0.0370021	3.07458
EFEMP1	0.896826	4.49274e-05	0.00174228	1.86197
EFHD1	-0.973091	0.000713803	0.015764	0.509413
EGFR-AS1	1.43453	0.00171642	0.0304613	2.70294
EHD4	-1.36626	1.32177e-07	1.19697e-05	0.387895
EIF3K	-0.815566	0.000188533	0.00571262	0.568185
EIPR1-IT1	3.99628	0.0021648	0.0361023	15.9588
ELFN1	-1.2	0.00171349	0.0304613	0.435274
ELL	0.627383	0.00171704	0.0304613	1.54476
ELOVL5	-1.29233	2.00562e-18	1.59078e-15	0.408291
ELOVL6	-1.20329	8.5599e-07	5.80569e-05	0.434282
EML5	1.6832	6.57539e-08	6.60586e-06	3.2114
EMP2	0.809868	0.00234939	0.0383521	1.75305
EMP3	-0.713389	9.72961e-07	6.54427e-05	0.609886
EMX2OS	-0.71864	1.03509e-06	6.84851e-05	0.60767
ENC1	1.26287	5.27065e-07	3.83126e-05	2.39973
ENDOD1	-2.11408	1.27189e-09	1.96355e-07	0.230993
ENSG00000183458	0.962974	0.000270781	0.00751603	1.94932
ENSG00000184115	1.20268	0.000334005	0.00878932	2.30167
ENSG00000207146	2.86587	0.000421367	0.0104318	7.28977
ENSG00000213062	0.979702	0.000635868	0.0145562	1.97206
ENSG00000224945	1.3668	0.000510696	0.0122759	2.57897
ENSG00000227218	-2.4509	0.000659546	0.0148903	0.182896
ENSG00000227329	1.64233	0.000924567	0.0195401	3.12169
ENSG00000232855	-0.812536	9.27442e-05	0.00318505	0.56938
ENSG00000244125	2.25955	0.000784263	0.0170186	4.78841
ENSG00000248115	1.13627	0.00119556	0.0234341	2.19812
ENSG00000249572	1.31623	0.00104504	0.0211223	2.49014
ENSG00000254458	1.7158	6.31866e-07	4.41489e-05	3.28478
ENSG00000254554	1.36281	2.91563e-06	0.000172491	2.57185
ENSG00000255836	1.04899	0.0020261	0.0342829	2.06908
ENSG00000256663	-3.01944	0.00292813	0.0448629	0.123327
ENSG00000258088	2.57569	2.93367e-07	2.31975e-05	5.96154
ENSG00000260604	-2.88562	0.000748611	0.0163544	0.135314
ENSG00000261167	-1.08769	0.000916477	0.0194188	0.470514
ENSG00000262877	-0.648007	0.000697541	0.0155531	0.638161
ENSG00000267632	1.32046	0.00205956	0.0345964	2.49746
ENSG00000267648	-3.98999	0.00129981	0.0248466	0.0629353
ENSG00000269954	0.958825	0.000713616	0.015764	1.94373
ENSG00000269970	1.27826	1.46874e-05	0.00065951	2.42546
ENSG00000271590	0.926577	0.00124522	0.024087	1.90076
ENSG00000272994	0.710004	0.000858721	0.0183882	1.63581
ENSG00000273213	-1.34071	0.00304247	0.0459203	0.394826
ENSG00000273771	-1.24096	0.00316895	0.0473008	0.423092
ENSG00000275880	1.20783	0.000392802	0.00993341	2.3099
ENSG00000279434	-1.83426	0.00248867	0.0400995	0.280436
ENSG00000279722	-1.33168	0.00148563	0.0273349	0.397304
ENSG00000280219	1.14839	7.12861e-05	0.00253966	2.21666
ENSG00000281181	-1.19514	6.11913e-07	4.30773e-05	0.436743
ENSG00000283103	0.94082	0.00270964	0.0426025	1.91962
ENTPD4	0.596395	1.85441e-07	1.62486e-05	1.51193
EPAS1	0.966646	9.95389e-15	4.88947e-12	1.95429
EPB41L5	-0.670863	1.54002e-05	0.000685816	0.628131
EPHA4	-1.38692	5.92624e-07	4.21335e-05	0.382379
EPHA6	-2.05392	0.00076758	0.0167238	0.240828
EPHB1	-0.967655	0.00112423	0.0223058	0.511336
EPSTI1	-0.699947	0.00158694	0.0286781	0.615595
EREG	2.24128	0.00102456	0.0208823	4.72817
ERICD	1.87622	0.00294791	0.0448922	3.67111
ERLIN2	-0.639173	8.97939e-06	0.000453445	0.642081
ERO1A	0.717224	2.88898e-05	0.00117664	1.64402
ESRRA	0.653103	5.2593e-05	0.00198726	1.57255
ETS2	0.951182	4.6303e-06	0.000257045	1.93346
EXOC3-AS1	0.95869	0.000665094	0.0149947	1.94354
EXOSC6	-0.886227	0.0002127	0.00622359	0.541027
EYA4	2.86365	8.61159e-06	0.000443797	7.27856
EZH2	-0.64408	0.00141545	0.026302	0.639901
F10	-0.780318	8.62406e-06	0.000443797	0.582238
F2RL3	2.87179	1.92115e-07	1.67429e-05	7.31974
FAM111B	-1.93745	0.000249685	0.00702672	0.261077
FAM167A	0.771811	0.000612622	0.014086	1.70741
FAM169A	-1.60608	0.000975086	0.0201866	0.328489
FAM216B	1.43894	0.00281685	0.0435282	2.71122
FAM43A	1.05254	6.03357e-07	4.27092e-05	2.07417
FANCI	-0.934641	7.6638e-05	0.00269486	0.523173
FBN1	-0.881566	7.15623e-08	7.03046e-06	0.542778
FBXL7	-0.923388	1.89173e-10	3.69458e-08	0.527269
FBXO32	-1.15937	4.99286e-09	6.63395e-07	0.447707
FENDRR	0.635603	0.00323299	0.0479477	1.55359
FKBP5	-0.805972	3.32382e-05	0.00133364	0.571976
FLNB	-0.82193	0.000929991	0.0196291	0.565685
FLT1	-0.955994	0.00134504	0.025323	0.515486
FN1	-1.98482	0.000260669	0.00728525	0.252645
FNDC4	-0.818938	0.000427074	0.0105531	0.566859
FOXE1	1.4255	0.000251257	0.00705872	2.68608
FOXM1	-2.67275	4.46746e-06	0.000253208	0.156827
FOXP1	-0.683409	1.59771e-05	0.00070956	0.622692
FRMD4A	0.952818	0.00020351	0.00600892	1.93565
FRMD8	-0.59547	0.000331322	0.00874711	0.661829
FRMPD4	1.03199	9.41968e-07	6.36221e-05	2.04485
FSD1	-1.13119	0.00021676	0.00627442	0.456539
G3BP2	0.73738	9.27116e-11	2.03089e-08	1.66715
GAL3ST4	-0.844289	0.00110167	0.0220199	0.556985
GALNT10	-0.790734	1.89752e-08	2.18148e-06	0.57805
GALNT5	0.588962	0.000145489	0.00458829	1.50416
GAS1	-0.655453	2.88077e-05	0.00117625	0.634876
GAS1RR	-2.37497	2.60964e-07	2.14733e-05	0.19278
GAS6	-0.94807	2.16146e-08	2.41636e-06	0.518325
GBP1	-1.07984	0.000166528	0.00515156	0.473083
GBP2	-0.778325	8.21785e-05	0.00285872	0.583043
GBP3	-1.30365	1.45583e-17	1.02604e-14	0.405099
GBP4	-1.46478	1.01972e-06	6.77447e-05	0.36229
GDF10	3.70665	6.30641e-05	0.00231283	13.0561
GDPD5	-0.913627	0.00183659	0.0318068	0.530849
GLIPR2	-0.631895	0.000278781	0.00767239	0.645328
GNB4	-0.750643	2.51721e-06	0.000153398	0.594339
GNG11	0.780655	6.09818e-08	6.25643e-06	1.71791
GNPDA1	0.950777	9.27529e-09	1.18388e-06	1.93291
GPAA1P2	1.1906	1.17331e-05	0.000567743	2.28247
GPD1L	-1.09723	0.000293831	0.0079649	0.467413
GPKOW	-0.622589	0.000115323	0.00379957	0.649504
GPR135	0.591222	0.00184572	0.0318968	1.50652
GRAMD1C	1.07344	0.000383179	0.00981253	2.10444
GRIA4	1.18673	4.87125e-05	0.00186674	2.27637
GRIK2	-1.02539	0.000218432	0.00631155	0.491278
GRIN2A	1.26419	6.65303e-05	0.00241806	2.40192
GSTA4	-0.644186	0.00103117	0.0209728	0.639854
GSTO2	0.677769	0.00069735	0.0155531	1.59966
GXYLT1	0.701189	2.97514e-08	3.23671e-06	1.62584
HACD2	-0.797401	0.00127337	0.0244277	0.575385
HACD4	-0.901037	2.8949e-10	5.27262e-08	0.535502
HBEGF	1.84466	1.40042e-05	0.000634099	3.59168
HCAR1	-3.03001	0.000829644	0.0178362	0.122427
HECTD2	-0.618914	1.27334e-05	0.000592521	0.651161
HELZ2	-0.663456	0.00166459	0.0297496	0.631364
HERC5	-1.60876	1.85246e-05	0.000813777	0.32788
HERC6	-1.39873	1.13119e-10	2.41271e-08	0.379263
HIRA	-0.794957	0.00205225	0.034556	0.57636
HIST2H2BE	-0.963531	2.03344e-07	1.73485e-05	0.5128
HJURP	-2.41797	9.13958e-06	0.000455854	0.187119
HMGA1	0.766925	0.000701825	0.0155951	1.70164
HMGB2	-0.703254	0.00179907	0.0313917	0.614185
HMGB3	-0.809668	0.00157977	0.0285804	0.570513
HMGN3	-0.777898	0.000110101	0.00368748	0.583216
HNRNPUL2	-0.763672	4.90677e-09	6.57345e-07	0.588995
HOXA3	-0.735984	0.00317538	0.0473533	0.600408
HRAS	-1.11015	0.000215006	0.00625718	0.463246
HRH1	-1.10491	0.000467063	0.0113851	0.46493
HSBP1L1	0.653679	0.00144763	0.026813	1.57317
HSD17B14	1.06827	2.17764e-09	3.2406e-07	2.09692
HSD17B2	1.29555	0.000224307	0.00641374	2.4547
HSD17B6	-1.28765	0.00104329	0.0211133	0.409617
HSPB1	-0.87895	0.00137656	0.0257667	0.543763
HTR2B	0.71917	2.63997e-06	0.000159085	1.64623
HTR7	1.34035	0.00123647	0.0240471	2.53213
ICAM1	0.919578	3.56082e-09	5.01921e-07	1.89156
ID2	-0.800381	0.000716235	0.0157961	0.574198
IER2	0.767851	0.000448547	0.0110485	1.70273
IFI27	-0.853362	7.06294e-05	0.00252632	0.553494
IFI35	-0.841814	6.4259e-05	0.00234603	0.557942
IFI44	-1.81322	2.09618e-12	6.41116e-10	0.284555
IFI44L	-2.45284	6.45631e-15	3.27052e-12	0.182651
IFI6	-0.854827	7.71618e-05	0.0027015	0.552931
IFIH1	-1.13766	7.43709e-11	1.67438e-08	0.454497
IFIT1	-2.09771	2.41064e-11	6.01178e-09	0.233628
IFIT2	-3.87905	1.30504e-07	1.19518e-05	0.0679655
IFIT3	-1.56734	6.81287e-13	2.34972e-10	0.337429
IFITM1	-0.898932	2.69185e-09	3.89597e-07	0.536284
IFNGR2	0.621857	0.00205289	0.034556	1.53885
IGF1	-2.0845	0.000343961	0.00897842	0.235778
IGF2R	0.848562	2.84475e-06	0.000168913	1.80071
IGFBP4	0.691078	3.10179e-06	0.000182174	1.61449
IGSF8	-0.72483	0.00186989	0.032109	0.605068
IL13RA2	2.35266	6.76006e-14	2.80976e-11	5.10766
IL19	0.747239	0.00247506	0.0399609	1.67858
IL1A	2.23506	0.00132716	0.0251591	4.70781
IL1R1	0.72822	0.00186596	0.0320754	1.65659
IL1RL2	1.28698	0.000216404	0.00627442	2.44017
IL1RN	2.56432	2.51222e-07	2.07771e-05	5.91478
IL24	3.06881	1.23727e-06	7.95881e-05	8.39079
IL6R	0.870453	0.000965468	0.0200644	1.82824
IL7R	-1.41339	2.01633e-07	1.73228e-05	0.375427
IMPAD1	-0.675398	4.57687e-07	3.38772e-05	0.62616
INPP5A	-0.750962	1.54341e-06	9.84986e-05	0.594207
INSC	1.57203	0.000686097	0.0153826	2.97322
INTS7	-0.816083	0.0023065	0.0378425	0.567982
IQGAP3	-2.41391	0.00025491	0.00713659	0.187646
IRAK2	1.35504	0.00126222	0.0243	2.55804
IRF1	-0.963047	2.42699e-05	0.00102719	0.512972
ISG15	-1.35002	3.25384e-24	5.69314e-21	0.392285
ITGA11	0.938745	4.08588e-10	7.19914e-08	1.91686
ITGA6	-1.04015	9.0539e-06	0.000454377	0.486278
ITGA7	-0.791065	0.0015425	0.0282211	0.577917
ITGBL1	-1.17152	1.29295e-11	3.38043e-09	0.443952
ITPRIP	1.05177	2.17138e-06	0.000133326	2.07307
JADE1	-0.757735	0.00124018	0.0240471	0.591424
JAK2	-0.675882	8.45282e-06	0.000442001	0.62595
JAZF1	-0.606456	4.31655e-05	0.001682	0.656808
KAT2B	-0.644381	0.000102996	0.00347826	0.639767
KCNAB3	0.738974	0.00177743	0.0312158	1.66899
KCNH1	1.02359	9.04799e-05	0.0031206	2.03297
KCNK6	-0.897718	4.27218e-07	3.22985e-05	0.536735
KCNMA1	-2.22859	9.74959e-10	1.54942e-07	0.213368
KDELR2	-0.790423	2.34261e-06	0.000143297	0.578174
KDR	2.53615	0.00264389	0.0418938	5.80039
KIAA0513	-0.991294	4.66345e-09	6.35248e-07	0.503026
KIF11	-1.61981	1.27569e-05	0.000592521	0.325377
KIF15	-1.87069	0.00259076	0.0411728	0.273443
KIF18B	-3.02644	1.34033e-05	0.000613748	0.12273
KIF20B	-1.09639	0.00288942	0.0444169	0.467686
KIF22	-1.00042	0.00156005	0.028382	0.499854
KIF23	-1.17096	0.000702307	0.0155951	0.444125
KIF3B	-0.659439	1.13661e-05	0.00055163	0.633124
KIFC3	0.792219	1.43439e-10	2.94323e-08	1.73174
KITLG	-1.12234	5.2112e-11	1.22425e-08	0.459349
KLF12	-0.682016	0.000408009	0.0102223	0.623294
KLF7	-0.869957	0.000134937	0.00432278	0.547163
KLHL26	-0.809572	4.97202e-05	0.00190086	0.570551
KMT5A	-0.93912	1.01494e-06	6.77043e-05	0.521551
KYNU	1.02486	0.00276752	0.0430946	2.03476
LAMA1	0.975359	0.000142377	0.00451651	1.96613
LAMB1	-0.592221	0.000246174	0.00693998	0.663321
LAMB4	-1.45918	0.00108848	0.021837	0.363699
LAMC2	1.08971	8.77373e-09	1.12875e-06	2.12832
LAP3	-0.658641	0.000450208	0.0110574	0.633475
LCE2A	2.15013	1.8361e-07	1.61756e-05	4.43867
LENG8	-0.646246	0.000244447	0.00690329	0.638941
LGALS9	-0.902128	0.00280604	0.043444	0.535097
LGI4	-3.2551	0.000788275	0.0170828	0.104741
LIF	1.36637	0.000528793	0.0126055	2.57822
LIMS1	0.884915	2.88906e-07	2.29567e-05	1.84666
LIMS1-AS1	1.11759	0.00296277	0.045053	2.16984
LIMS2	-1.08079	0.00109644	0.0219423	0.472771
LIMS4	1.3993	0.00293973	0.0448922	2.63773
LINC00662	-0.812282	0.000944229	0.0198007	0.56948
LINC00888	-0.686121	9.75838e-05	0.00331621	0.621523
LINC01085	-2.08161	7.39714e-07	5.10245e-05	0.23625
LINC01094	1.04801	3.41846e-06	0.000197905	2.06768
LINC01537	3.09994	1.16144e-07	1.07869e-05	8.57384
LINC01719	-2.12491	0.00112417	0.0223058	0.229266
LINC01943	-1.5583	0.0007047	0.0156197	0.339551
LINC02202	-1.82146	0.00115918	0.0228872	0.282935
LMAN1	-0.591741	0.000284839	0.00776006	0.663542
LOC100129434	-2.13859	0.00185174	0.0319327	0.227101
LOC100506606	-0.963932	0.00219388	0.0364373	0.512658
LOC101927745	1.13317	0.000553622	0.0130439	2.1934
LPGAT1	-1.09734	1.09067e-15	6.09649e-13	0.467376
LRATD1	1.08073	2.01975e-07	1.73228e-05	2.11511
LRRC17	-1.49908	5.5011e-07	3.9457e-05	0.353779
LRRC23	0.683732	0.00111217	0.0221477	1.60629
LRRC32	1.58357	1.29213e-05	0.000598439	2.99711
LRRN3	2.21964	0.000557444	0.0130959	4.65778
LSM11	-0.730157	0.0033647	0.0494486	0.602838
LTBP3	-1.44737	9.15024e-34	4.94418e-30	0.366688
LURAP1L	-1.04863	0.00140853	0.026244	0.483427
LYPD1	1.87539	3.90434e-06	0.000223637	3.669
MAFF	0.735769	0.0028851	0.0444169	1.66528
MAFK	0.660548	0.000201655	0.00597593	1.58068
MAN2B2	-1.16428	6.23126e-19	5.94169e-16	0.446187
MAP1B	-1.09979	6.3172e-06	0.000339079	0.466584
MAPK13	1.03545	7.54274e-10	1.28703e-07	2.04976
MASTL	-0.765212	0.000673526	0.0151427	0.588367
MATN2	-1.24998	1.02181e-07	9.64613e-06	0.420455
MBD2	-0.769155	2.12924e-09	3.22569e-07	0.586761
MBOAT2	-0.599729	2.77222e-07	2.25818e-05	0.659878
MCM10	-2.40094	0.00197086	0.033453	0.189341
MCM2	-0.983065	0.00134992	0.0253434	0.505904
MCM6	-0.684809	0.00179057	0.0313786	0.622088
MCTP1	1.65961	4.12359e-11	9.97663e-09	3.1593
MCUR1	-1.05998	2.66923e-10	4.91684e-08	0.47964
MDGA1	-0.933096	0.000161447	0.00501351	0.523733
ME3	-1.59818	9.29381e-05	0.00318505	0.330292
MECOM	1.12109	1.19962e-05	0.000573625	2.17512
MEDAG	-0.814386	0.000464848	0.0113653	0.56865
MEF2A	-0.595866	5.8462e-05	0.00217355	0.661647
MELK	-1.12864	0.00270854	0.0426025	0.457348
MELTF	-1.15588	0.0002375	0.00674234	0.448793
MICAL1	-0.661475	6.79347e-08	6.71477e-06	0.632232
MICAL2	0.988236	5.78068e-08	5.96846e-06	1.98376
MIEN1	-0.710649	0.00155179	0.0282954	0.611045
MIGA1	-0.602506	1.27267e-05	0.000592521	0.658609
MINDY2	-0.856206	0.00021094	0.00618326	0.552403
MIR193BHG	-1.11196	0.000974719	0.0201866	0.462666
MIR25	-2.28949	0.00280462	0.043444	0.204548
MITF	-0.728502	0.000324814	0.00861742	0.60353
MKI67	-2.70549	0.00106278	0.0213807	0.153309
MME	-1.12747	4.58034e-05	0.00175941	0.457718
MMP3	0.703265	0.000549928	0.0129757	1.62818
MMP8	1.91328	6.94279e-05	0.00251211	3.76663
MOAP1	-0.984401	0.0018028	0.031423	0.505436
MOB1A	-0.658735	5.32706e-09	7.02046e-07	0.633433
MOXD1	-1.41331	1.2209e-05	0.000578691	0.375449
MPP3	-0.942373	0.00103774	0.0210535	0.520376
MPZ	-1.06412	5.98844e-09	7.82844e-07	0.478265
MSMO1	-0.812092	2.79194e-06	0.000166387	0.569555
MT1E	0.964495	4.4955e-07	3.34276e-05	1.95138
MT1F	2.8602	2.23739e-05	0.00096029	7.26118
MT1L	2.55464	7.52278e-18	5.54292e-15	5.87523
MT2A	1.90211	1.0183e-10	2.20088e-08	3.7376
MTCL1	-0.913407	0.00252547	0.0405326	0.53093
MTMR9LP	-0.824756	0.00189615	0.0324569	0.564578
MTUS1	-1.12669	2.82363e-05	0.00115876	0.457966
MX1	-1.95582	6.46753e-14	2.8085e-11	0.257774
MX2	-2.5685	1.21868e-26	2.82212e-23	0.168579
MYBL1	-1.04644	1.32254e-05	0.000607319	0.484162
MYBL2	-3.40958	0.000140757	0.00447387	0.0941054
MYO10	0.763302	2.3403e-08	2.5807e-06	1.69737
MYO15B	-0.934639	0.000345618	0.00899978	0.523173
NACAD	-1.29148	0.000351111	0.009121	0.408531
NADK	-0.857417	7.73969e-11	1.71864e-08	0.55194
NALCN	-1.7515	2.46283e-05	0.00103695	0.296993
NALT1	-1.78547	0.00270248	0.0425726	0.290081
NARS2	0.611807	4.30381e-07	3.22985e-05	1.52817
NAT1	-1.45535	6.13872e-07	4.30773e-05	0.364668
NAV3	0.970192	1.79239e-06	0.000113053	1.9591
NCAPG	-1.97765	0.000308167	0.00824321	0.253902
NCKAP5	0.681119	5.15223e-08	5.35369e-06	1.60338
NCKAP5-AS2	1.01983	2.44955e-05	0.00103404	2.02768
NCR3LG1	0.637651	0.000414722	0.0103108	1.55579
NCS1	-0.692057	3.7655e-05	0.00149092	0.618971
NDC1	-0.772449	6.42398e-06	0.000343672	0.585423
NDC80	-1.72493	2.41585e-05	0.00102516	0.302513
NECTIN3-AS1	1.59292	0.000110352	0.00368825	3.0166
NEK2	-4.54506	0.000107719	0.00362267	0.0428353
NETO2	0.61529	3.88755e-06	0.000223465	1.53187
NHS	-0.651219	0.00117599	0.0231345	0.636742
NID2	0.658677	0.000285422	0.00776289	1.57863
NIN	-0.7625	1.10692e-07	1.03718e-05	0.589474
NIPSNAP3A	-0.775474	0.0014627	0.0269661	0.584197
NKAIN1	3.82131	2.67501e-05	0.00110617	14.1361
NMI	-1.09898	4.75692e-06	0.000263173	0.466845
NMNAT2	0.878687	7.01995e-05	0.00252314	1.8387
NOLC1	0.627227	7.60544e-05	0.00268593	1.54459
NPTX1	1.76149	1.53242e-10	3.06672e-08	3.39049
NR4A1	0.667637	0.000131112	0.00422531	1.58847
NRP1	-0.965605	6.49498e-13	2.28877e-10	0.512064
NT5DC3	-0.641634	0.00129438	0.0247719	0.640987
NT5E	-0.695519	9.89276e-08	9.4681e-06	0.617487
NTNG2	-0.728003	0.00132714	0.0251591	0.603739
NUDT3	1.0004	0.000202427	0.00598786	2.00056
NUF2	-2.11193	0.00121967	0.0237916	0.231337
NXNL2	-1.69078	2.7359e-08	2.99655e-06	0.30976
NXPE3	-1.17151	7.01731e-14	2.84376e-11	0.443957
OAS1	-1.95721	5.15463e-12	1.41621e-09	0.257526
OAS2	-1.70804	1.18618e-14	5.65527e-12	0.306075
OAS3	-1.71859	2.34448e-09	3.45492e-07	0.303846
OASL	-3.09511	4.44758e-09	6.10977e-07	0.117025
OLFM2	2.09225	5.49482e-27	1.48452e-23	4.26413
OLFML2A	1.31888	3.62e-11	8.89093e-09	2.49472
OSBPL7	-0.62041	0.000747428	0.0163506	0.650486
OSR2	-0.81054	0.000219245	0.00631976	0.570168
OTUD4	-0.642924	2.50089e-05	0.00105025	0.640414
OXCT1	-0.821179	5.42578e-05	0.00204065	0.565979
OXCT2P1	-1.83193	0.000541352	0.0128294	0.280889
P2RY1	-2.34138	9.35023e-05	0.00319762	0.197321
PAG1	1.40265	2.11073e-15	1.1405e-12	2.64388
PALM	-1.25854	0.00174931	0.0308892	0.417966
PALMD	1.06663	7.69452e-05	0.00269974	2.09453
PARP12	-0.905779	6.22058e-08	6.30222e-06	0.533744
PARP14	-0.941154	6.84569e-07	4.74225e-05	0.520816
PARP9	-0.788251	2.80232e-07	2.26826e-05	0.579046
PAXIP1-AS2	-1.23131	2.57687e-06	0.000156446	0.425932
PDE10A	1.05979	1.12264e-05	0.000549791	2.08463
PDE1C	0.916101	4.19988e-07	3.19625e-05	1.88701
PDE3A	1.23084	8.21815e-05	0.00285872	2.34703
PDE4B	0.696461	4.38052e-07	3.27227e-05	1.62052
PDZRN3	-0.785231	1.18115e-10	2.48656e-08	0.580259
PECAM1	3.36906	0.00227184	0.0374253	10.3321
PEG10	1.55835	1.16453e-07	1.07869e-05	2.94516
PELI1	0.974868	9.27291e-10	1.48826e-07	1.96546
PFKFB4	0.59702	0.000112768	0.00376126	1.51259
PGR	-0.917857	5.51754e-12	1.46622e-09	0.529294
PHACTR2	1.15467	1.16794e-13	4.30281e-11	2.22633
PIK3IP1	-1.36308	2.01856e-07	1.73228e-05	0.388752
PIK3R3	-1.02241	2.81259e-07	2.26826e-05	0.492292
PIMREG	-4.13741	5.84137e-06	0.000315629	0.056822
PIP4P2	0.716686	1.52476e-05	0.000680893	1.6434
PLAAT4	-3.36045	0.000114674	0.00379362	0.0973649
PLAU	1.42802	3.26657e-12	9.62747e-10	2.69077
PLB1	-1.83811	1.30101e-07	1.19518e-05	0.279688
PLCG1-AS1	0.830206	0.00256655	0.0409084	1.77794
PLCH1	0.957372	0.00019922	0.00591747	1.94177
PLCXD3	-1.38681	0.00171756	0.0304613	0.38241
PLEKHG3	0.587714	0.000410244	0.0102466	1.50286
PLEKHG4	-0.961727	6.96667e-05	0.00251514	0.513442
PLK2	1.0509	0.000308844	0.00824772	2.07182
PLK4	-2.09072	0.00223556	0.0370021	0.234763
PLPP1	-0.757446	1.20636e-05	0.000575149	0.591543
PMAIP1	-1.01445	0.00013147	0.00422844	0.495018
PMP22	-1.25065	3.29867e-19	3.34197e-16	0.420259
PNP	0.97085	4.5253e-05	0.00174655	1.95999
POLE	-0.695068	0.000215478	0.00625968	0.61768
PPA1	-0.636562	0.000559205	0.0131082	0.643244
PPARG	0.640708	0.00020829	0.00613888	1.55909
PPARGC1A	1.29833	1.02453e-09	1.59688e-07	2.45944
PPFIBP2	0.684344	0.00324596	0.048096	1.60697
PPIA	-0.715782	3.13833e-06	0.000182994	0.608875
PPIAP22	-0.68199	0.0001004	0.00339768	0.623305
PPM1K	-0.840598	9.92953e-08	9.4681e-06	0.558412
PPP1CB	-0.680617	1.14975e-06	7.48494e-05	0.623899
PPP1R15B	-0.747041	4.20241e-11	1.00178e-08	0.595824
PPP4R3B	-0.7614	1.34154e-12	4.43804e-10	0.589923
PRAL	-2.71726	0.000939689	0.0197707	0.152063
PRDM11	-0.991779	4.60892e-06	0.000257045	0.502857
PRKCD	-0.645417	0.000645484	0.0146545	0.639308
PRKCZ	-0.673972	0.00134784	0.0253434	0.626778
PRR11	-2.252	3.21497e-05	0.00130174	0.209933
PRRT2	-1.24565	1.24776e-05	0.000586265	0.421718
PRSS23	-1.40264	5.68754e-06	0.000308344	0.378238
PRXL2C	-0.680276	0.00294241	0.0448922	0.624046
PSG3	-2.17127	0.00241996	0.0393456	0.222015
PSMB10	-0.740916	0.0019878	0.0337053	0.598359
PSMB3	1.17868	0.000363485	0.0094123	2.2637
PSMB9	-1.2189	1.96902e-06	0.00012229	0.429609
PSPH	-1.23563	0.000147338	0.00462859	0.424657
PTCH1	-0.607848	0.000879398	0.018732	0.656175
PTGS1	0.896597	0.00144899	0.026813	1.86167
PTMS	-0.668531	0.00093525	0.0197144	0.629147
PTN	-0.637745	0.000592134	0.0137317	0.642717
PTPRD	0.790722	0.000197773	0.00590404	1.72994
PTPRJ	0.875953	3.62952e-09	5.07194e-07	1.83522
PURB	-0.661819	1.89739e-08	2.18148e-06	0.632081
PXDC1	-0.599304	1.02163e-05	0.000504899	0.660072
PXYLP1	-1.26929	7.91047e-14	3.05306e-11	0.414865
PYGL	-0.704539	4.59231e-06	0.000257045	0.613639
RAB26	-1.66239	0.00155697	0.0283579	0.315916
RAB27B	-0.881874	5.86856e-05	0.00217687	0.542662
RAB39B	-4.36512	0.000511938	0.0122759	0.0485253
RAB40B	-0.740839	0.0013616	0.0255161	0.598391
RAB43	1.02788	0.00252094	0.0404999	2.03902
RAD17	-0.774269	1.8343e-06	0.000114803	0.584685
RAET1G	-1.22815	0.000209692	0.00616897	0.426865
RALGPS1	-0.946154	0.00328119	0.048485	0.519014
RARB	-1.67677	1.92861e-12	6.12996e-10	0.312783
RASGRF2	1.01117	0.000506251	0.0122118	2.01554
RASL10B	-0.862364	0.000470983	0.0114482	0.550051
RASL11A	-1.31522	0.000243322	0.00688351	0.401865
RB1	-0.661648	1.2182e-08	1.519e-06	0.632156
RBM24	-0.761583	0.00241099	0.039239	0.589849
RCAN3	-0.879814	0.00091605	0.0194188	0.543437
REEP4	-0.709107	0.00146105	0.0269661	0.611699
RGL1	0.905885	1.19396e-08	1.50031e-06	1.87369
RGS10	-0.69854	0.000531025	0.0126401	0.616195
RGS4	1.68522	1.69166e-08	2.01631e-06	3.2159
RHOQ	-1.14328	7.41627e-08	7.24203e-06	0.452731
RMDN3	-0.626409	8.45835e-05	0.00293111	0.647787
RNF138	-0.894118	6.00759e-06	0.000323532	0.538076
RNF144A	-0.864881	8.72314e-06	0.000445742	0.549092
RNU6-277P	1.4057	0.00280133	0.043444	2.64946
ROM1	-0.958445	0.000705344	0.0156197	0.514611
RRM2	-2.50053	3.19305e-08	3.45063e-06	0.176712
RSAD2	-4.4922	2.01013e-12	6.2662e-10	0.0444337
RTP4	-0.947205	1.00201e-05	0.000496716	0.518636
S100A10	-0.710192	0.00207589	0.0348345	0.611239
S1PR3	-0.912064	3.14407e-10	5.66283e-08	0.531424
SALL1	0.879672	0.000225464	0.00643446	1.83996
SALL4	1.83019	0.00270061	0.0425726	3.55585
SAMD8	-0.978168	4.65178e-12	1.30009e-09	0.507624
SAMD9L	-1.0369	4.51523e-06	0.000255024	0.487372
SEC22A	-0.647512	0.001616	0.029109	0.63838
SEC22B	-0.993494	2.06085e-18	1.59078e-15	0.50226
SEMA3B	-0.783952	0.00105674	0.0213321	0.580774
SEMA4B	-0.869762	2.36196e-07	1.9838e-05	0.547237
SERINC5	-0.594581	0.00013573	0.00433441	0.662237
SERPINB10	4.31886	5.11967e-07	3.7552e-05	19.9575
SERPINB2	2.46452	0.00113851	0.0225339	5.51945
SERPINE1	-0.981371	0.000563448	0.0131796	0.506498
SERTAD4-AS1	-2.62082	7.66396e-05	0.00269486	0.162576
SESN2	-0.860555	0.00128445	0.0246111	0.550741
SEZ6L2	-0.782814	2.83676e-07	2.27643e-05	0.581232
SGIP1	0.868578	1.29577e-08	1.59124e-06	1.82586
SH3D19	-0.676256	0.00131114	0.0249592	0.625787
SH3TC2	-1.61263	0.000261219	0.00728806	0.327003
SHC4	0.748139	0.00293097	0.044864	1.67962
SHCBP1	-2.14839	3.31889e-06	0.000192829	0.225564
SIGIRR	-1.01024	0.000122279	0.00398021	0.496464
SKA3	-2.32939	0.000600417	0.0138643	0.198969
SLC12A8	-0.928448	0.000146379	0.00460737	0.525423
SLC15A3	-0.661218	0.000772592	0.0168104	0.632344
SLC16A1	-1.48151	0.000172541	0.00532742	0.358115
SLC16A4	-0.746798	4.57431e-05	0.00175941	0.595925
SLC16A6	1.66215	0.00309913	0.0466251	3.16487
SLC22A4	0.791852	5.41195e-06	0.00029538	1.7313
SLC25A15	0.616343	0.00021066	0.00618326	1.53298
SLC25A28	-0.5854	0.000151189	0.00473123	0.666465
SLC25A43	-1.09642	7.74753e-10	1.3082e-07	0.467675
SLC38A7	0.593341	0.000134361	0.00431285	1.50874
SLC43A2	-0.88336	0.000555382	0.0130664	0.542104
SLC45A1	-1.82921	2.17906e-09	3.2406e-07	0.281419
SLC52A2	-1.24904	0.00184993	0.0319327	0.420727
SLC7A2	0.97973	5.30857e-05	0.00200121	1.9721
SMAD6	-1.00574	0.000585333	0.0135935	0.498014
SMARCA1	-0.597644	6.66355e-08	6.62676e-06	0.660832
SMN2	-1.65974	0.000372559	0.009586	0.316497
SNPH	-0.644986	9.97461e-05	0.0033826	0.639499
SNTA1	-1.1352	0.00299668	0.0454833	0.455272
SNX21	-0.613891	8.57602e-06	0.000443797	0.653432
SNX7	-0.638613	9.19737e-06	0.000457329	0.64233
SOCS1	-1.30861	2.65539e-05	0.00110369	0.403711
SOCS3	0.794891	1.1808e-05	0.000568859	1.73495
SORBS1	-1.78485	0.000917633	0.0194188	0.290206
SOX5	-0.587379	0.00217513	0.0362373	0.665551
SP4	0.817167	0.000289382	0.00785742	1.76194
SPAG1	-1.06885	0.0010373	0.0210535	0.476699
SPAG5	-1.60448	0.000275235	0.00760773	0.328854
SPAST	-0.689292	1.18801e-06	7.67236e-05	0.620158
SPIN4	-0.837453	0.00126076	0.0243	0.559631
SPP1	1.17693	3.12386e-05	0.00126912	2.26096
SPRY1	0.654931	0.00141584	0.026302	1.57454
SSBP3	-0.840682	2.76485e-09	3.96621e-07	0.55838
SSPN	-0.985055	8.68209e-06	0.000445369	0.505207
SSPO	-1.11246	0.000120402	0.00393491	0.462506
ST3GAL1	0.830359	0.000518858	0.0124051	1.77813
ST3GAL4	-0.631148	0.00271612	0.0426217	0.645662
ST3GAL6	1.45884	9.19602e-08	8.87307e-06	2.74887
ST6GALNAC3	-1.85856	1.92717e-06	0.000120152	0.275751
STC2	0.825845	0.000405308	0.0101703	1.77257
STIL	-1.39771	0.000213224	0.00622768	0.379532
STRN	-0.618178	7.00365e-05	0.00252287	0.651493
STS	-1.08312	1.5571e-07	1.40225e-05	0.472006
STYX	-0.714802	4.56994e-06	0.000257045	0.609289
SYNE3	-1.19695	1.10291e-05	0.000541764	0.436195
SYPL1	-1.23165	1.05394e-23	1.55312e-20	0.425832
SYT1	-1.67808	3.23e-12	9.62747e-10	0.312498
SYTL5	1.98498	0.00203926	0.0344042	3.95857
TACO1	-1.23978	2.65357e-10	4.91684e-08	0.423437
TBC1D1	-0.607786	7.95157e-06	0.00041849	0.656203
TBC1D4	-1.00648	1.36823e-10	2.84347e-08	0.49776
TBX2-AS1	0.622716	0.00235263	0.0383663	1.53977
TCAF2	1.36567	0.00126498	0.0243012	2.57695
TCEAL1	-0.727645	0.000473295	0.0114846	0.603889
TCF19	-2.69497	0.00182634	0.031663	0.15443
TEK	0.752527	1.18615e-05	0.000568859	1.68474
TFPI2	1.03109	1.42196e-05	0.000641222	2.04357
TGFB2	0.965853	0.00162813	0.029227	1.95322
THAP12	-1.02214	3.36318e-14	1.55763e-11	0.492387
THSD4	-0.837167	0.00218287	0.0363289	0.559742
THY1	-0.799867	0.00104308	0.0211133	0.574402
TIGD2	0.64664	6.59152e-06	0.000351475	1.56552
TIMP3	-1.02165	3.77098e-05	0.00149092	0.492554
TK1	-2.08342	0.000143236	0.00453487	0.235954
TLE2	-0.757027	2.6641e-05	0.00110448	0.591714
TMEM123	-1.32592	1.23897e-27	4.01673e-24	0.398896
TMEM140	-0.985717	2.50384e-07	2.07771e-05	0.504975
TMEM14A	-0.711247	0.000409666	0.0102466	0.610792
TMEM158	1.00897	2.24522e-05	0.00096029	2.01248
TMEM164	0.81047	3.66761e-05	0.00146074	1.75378
TMEM167A	-0.740309	9.00919e-06	0.000453537	0.598611
TMEM170B	0.626211	0.0027301	0.042717	1.54351
TMEM171	-3.11937	3.12677e-06	0.000182978	0.115073
TMEM181	-0.58776	1.07613e-06	7.06237e-05	0.665375
TMEM19	-0.702931	3.54367e-05	0.00141485	0.614323
TMEM230	-0.862612	6.58378e-14	2.8085e-11	0.549956
TMEM231	-0.82792	0.00232062	0.0380357	0.563341
TMEM37	-1.06022	0.000152344	0.00474902	0.479558
TMEM38B	0.794585	0.000565239	0.0132025	1.73458
TMEM47	-0.891664	8.33617e-06	0.000437312	0.538992
TMEM9B	-0.949689	2.22266e-08	2.46776e-06	0.517744
TMOD2	-0.773582	1.25155e-08	1.54867e-06	0.584963
TNFRSF10D	0.821614	5.11238e-05	0.00194992	1.76738
TNFSF10	-1.48539	0.00194196	0.0330663	0.357152
TOP2A	-1.88541	0.00221121	0.0366875	0.270666
TOR4A	0.685225	1.48374e-06	9.5065e-05	1.60795
TP53I3	-0.656199	0.00120502	0.0235909	0.634548
TPST1	-0.76496	1.71331e-06	0.000108487	0.58847
TRANK1	-0.650469	0.000236335	0.00672104	0.637073
TRHDE	-1.33045	3.98062e-17	2.68858e-14	0.397644
TRHDE-AS1	-0.697318	0.000826466	0.0177915	0.616717
TRIM14	-1.32933	1.57928e-09	2.4151e-07	0.397953
TRIM22	-0.929963	1.4672e-08	1.76173e-06	0.524872
TRIP13	-1.5296	0.00161625	0.029109	0.346374
TRPC3	-1.44894	0.000151712	0.00473843	0.366291
TRPC4	-0.601353	0.000449165	0.0110485	0.659136
TSHZ1	-0.877215	0.000274357	0.00760227	0.544417
TSPAN13	1.55876	7.89494e-10	1.31935e-07	2.94601
TTC39B	-0.847674	0.000366692	0.00946845	0.55568
TTK	-3.30617	5.31765e-06	0.000291213	0.101098
TTL	-0.601554	2.15877e-06	0.000133146	0.659044
TTLL7	-0.670298	0.000855866	0.0183513	0.628377
TUBA1A	-0.681239	8.07627e-07	5.50069e-05	0.62363
TUSC3	-0.984337	4.29768e-10	7.49091e-08	0.505458
TVP23B	-0.672005	0.000280864	0.00770356	0.627634
TWF1	-1.21953	6.31668e-20	7.87642e-17	0.429424
TWF1P1	-0.912072	0.000121396	0.0039594	0.531421
TXNDC16	-1.13348	3.29923e-05	0.00132706	0.455814
TXNIP	-1.06961	7.13039e-17	4.62334e-14	0.476449
TYMP	-1.36072	3.56287e-12	1.03132e-09	0.389389
UBA7	-2.18486	0.000229151	0.00652818	0.219934
UBE2C	-2.34863	0.000466321	0.0113841	0.196332
UBR7	-0.798546	0.00251287	0.0404103	0.574928
UGP2	-0.836669	2.66031e-09	3.88501e-07	0.559935
ULBP3	-0.772948	0.000599019	0.0138518	0.58522
UNC13B	-0.68467	0.00134414	0.025323	0.622148
USP13	-0.826983	0.000305199	0.00817732	0.563707
USP18	-2.78757	1.36952e-16	8.22218e-14	0.14483
USP44	-1.84324	0.000214906	0.00625718	0.278695
UST	-0.795136	0.000148464	0.00465494	0.576289
VAMP5	-0.972724	2.12225e-10	4.09544e-08	0.509543
VAT1L	-1.29075	1.80398e-08	2.11903e-06	0.408738
VDR	1.20506	1.57344e-07	1.40914e-05	2.30547
VEGFC	-0.93042	3.42775e-05	0.00137195	0.524706
VIM	-0.782438	1.00833e-06	6.75412e-05	0.581384
VIT	2.0593	0.000318852	0.00847311	4.16783
VNN3	3.08014	0.000275493	0.00760773	8.45694
VPS11	-0.867816	3.52516e-06	0.000203355	0.547976
VSIR	-1.22645	2.85954e-07	2.28341e-05	0.427367
WARS	-1.20648	2.52375e-05	0.0010571	0.433325
XAF1	-0.942291	0.000281849	0.00770622	0.520406
XXYLT1-AS2	0.701085	0.00261167	0.0414239	1.62573
XYLT2	-0.807314	4.05748e-08	4.32709e-06	0.571445
YWHAE	-0.875062	2.69027e-05	0.00110965	0.54523
ZBTB21	0.587382	6.04754e-05	0.00222797	1.50252
ZC3H12A	0.91468	1.95994e-08	2.23737e-06	1.88515
ZKSCAN2-DT	1.10327	0.000401681	0.0101106	2.14841
ZNF331	0.870258	1.80553e-10	3.56923e-08	1.82799
ZNF367	-2.10357	0.0028113	0.043484	0.232682
ZNF528-AS1	0.844695	0.000220965	0.00635079	1.79589
ZNF608	0.649022	0.0016532	0.0295787	1.5681
ZWINT	-1.76977	4.10063e-05	0.00160947	0.293256

## Sheet: Fig3C
Include	Color	Pos	Name	Cp		1	2	3		4	5	6		7	8	9
TRUE	255	A1	Sample 1	19.19		NNMT				A3				ACTIN
TRUE	255	A2	Sample 2	19.25	NC-1	19.19	19.25	19.25	19.23	23.62	23.56	23.63	23.6033	15.8	15.81	15.84	15.8167
TRUE	255	A3	Sample 3	19.25	47-1	20.97	21.19	20.93	21.03	27.06	26.69	26.95	26.9	15.83	15.7	15.8	15.7767
TRUE	255	A4	Sample 4	23.62	216-1	22.82	22.83	22.65	22.7667	26.54	26.54	26.58	26.5533	15.69	15.75	15.9	15.78
TRUE	255	A5	Sample 5	23.56	NC-2	19.1	19.21	19.12	19.1433	25.08	24.98	25.01	25.0233	16.6	16.6	16.57	16.59
TRUE	255	A6	Sample 6	23.63	47-2	21.19	21.19	21.22	21.2	27.95	27.88	27.97	27.9333	16.65	16.72	16.56	16.6433
TRUE	255	A7	Sample 7	15.8	216-2	22.65	22.63	22.69	22.6567	29.04	28.76	29.09	28.9633	16.23	16.2	16.33	16.2533
TRUE	255	A8	Sample 8	15.81	NC-3	19.3	19.3	19.47	19.3567	25.61	25.62	25.8	25.6767	16.62	16.6	16.69	16.6367
TRUE	255	A9	Sample 9	15.84	47-3	21.28	21.15	21.32	21.25	28.15	27.84	28.17	28.0533	16.48	16.46	16.62	16.52
TRUE	255	B1	Sample 10	20.97	216-3	22.55	22.62	22.64	22.6033	28.9	29.18	28.97	29.0167	15.78	15.79	15.88	15.8167
TRUE	255	B2	Sample 11	21.19	A3
TRUE	255	B3	Sample 12	20.93	47-1	MMP1	ACTIN-Ct	ΔCT	ΔΔCT	2 - △△ CT	2 - △ CT			NC-1	MMP1	ACTIN-Ct	ΔCT	ΔΔCT	2 - △△ CT	2 - △ CT
TRUE	255	B4	Sample 13	27.06	1	26.9	15.7767	11.1233	3.33667	0.0989836	0.000448273	-3.34846		1	23.6033	15.8167	7.78667	0	1	0.00452876	-2.34402
TRUE	255	B5	Sample 14	26.69
TRUE	255	B6	Sample 15	26.95	Mean			11.1233			0.000448273						7.78667			0.00452876	0.0989836
TRUE	255	B7	Sample 16	15.83
TRUE	255	B8	Sample 17	15.7	216-1	MMP1	ACTIN-Ct	ΔCT	ΔΔCT	2 - △△ CT	2 - △ CT			NC-1	MMP1	ACTIN-Ct	ΔCT	ΔΔCT	2 - △△ CT	2 - △ CT
TRUE	255	B9	Sample 18	15.8	1	26.5533	15.78	10.7733	2.98667	0.126161	0.000571352	-3.2431		1	23.6033	15.8167	7.78667	0	1	0.00452876	-2.34402
TRUE	255	C1	Sample 19	22.82
TRUE	255	C2	Sample 20	22.83	Mean			10.7733			0.000571352						7.78667			0.00452876	0.126161
TRUE	255	C3	Sample 21	22.65
TRUE	255	C4	Sample 22	26.54	47-2	A3	ACTIN-Ct	ΔCT	ΔΔCT	2 - △△ CT	2 - △ CT			NC-2	A3	ACTIN-Ct	ΔCT	ΔΔCT	2 - △△ CT	2 - △ CT
TRUE	255	C5	Sample 23	26.54	1	27.9333	16.6433	11.29	2.85667	0.138057	0.000399366	-3.39863		1	25.0233	16.59	8.43333	0	1	0.00289277	-2.53869
TRUE	255	C6	Sample 24	26.58
TRUE	255	C7	Sample 25	15.69	Mean			11.29			0.000399366						8.43333			0.00289277	0.138057
TRUE	255	C8	Sample 26	15.75
TRUE	255	C9	Sample 27	15.9	216-2	A3	ACTIN-Ct	ΔCT	ΔΔCT	2 - △△ CT	2 - △ CT			NC-2	A3	ACTIN-Ct	ΔCT	ΔΔCT	2 - △△ CT	2 - △ CT
TRUE	255	A1	Sample 28	19.1	1	28.9633	16.2533	12.71	4.27667	0.0515935	0.000149248	-3.82609		1	25.0233	16.59	8.43333	0	1	0.00289277	-2.53869
TRUE	255	A2	Sample 29	19.21
TRUE	255	A3	Sample 30	19.12	Mean			12.71			0.000149248						8.43333			0.00289277	0.0515935
TRUE	255	A4	Sample 31	25.08
TRUE	255	A5	Sample 32	24.98	47-3	A3	ACTIN-Ct	ΔCT	ΔΔCT	2 - △△ CT	2 - △ CT			NC-3	A3	ACTIN-Ct	ΔCT	ΔΔCT	2 - △△ CT	2 - △ CT
TRUE	255	A6	Sample 33	25.01	1	28.0533	16.52	11.5333	2.49333	0.177595	0.000337381	-3.47188		1	25.6767	16.6367	9.04	0	1	0.00189972	-2.72131
TRUE	255	A7	Sample 34	16.6
TRUE	255	A8	Sample 35	16.6	Mean			11.5333			0.000337381						9.04			0.00189972	0.177595
TRUE	255	A9	Sample 36	16.57
TRUE	255	B1	Sample 37	21.19	216-3	A3	ACTIN-Ct	ΔCT	ΔΔCT	2 - △△ CT	2 - △ CT			NC-3	A3	ACTIN-Ct	ΔCT	ΔΔCT	2 - △△ CT	2 - △ CT
TRUE	255	B2	Sample 38	21.19	1	29.0167	15.8167	13.2	4.16	0.0559391	0.000106268	-3.9736		1	25.6767	16.6367	9.04	0	1	0.00189972	-2.72131
TRUE	255	B3	Sample 39	21.22
TRUE	255	B4	Sample 40	27.95	Mean			13.2			0.000106268						9.04			0.00189972	0.0559391
TRUE	255	B5	Sample 41	27.88
TRUE	255	B6	Sample 42	27.97	1B
TRUE	255	B7	Sample 43	16.65	47-2	1B	ACTIN-Ct	ΔCT	ΔΔCT	2 - △△ CT	2 - △ CT			NC-2	1B	ACTIN-Ct	ΔCT	ΔΔCT	2 - △△ CT	2 - △ CT
TRUE	255	B8	Sample 44	16.72	1	25.9333	16.6433	9.29	2.425	0.18621	0.00159746	-2.79657		1	23.455	16.59	6.865	0	1	0.00857885	-2.06657
TRUE	255	B9	Sample 45	16.56
TRUE	255	C1	Sample 46	22.65	Mean			9.29			0.00159746						6.865			0.00857885	0.18621
TRUE	255	C2	Sample 47	22.63
TRUE	255	C3	Sample 48	22.69	216-2	1B	ACTIN-Ct	ΔCT	ΔΔCT	2 - △△ CT	2 - △ CT			NC-2	1B	ACTIN-Ct	ΔCT	ΔΔCT	2 - △△ CT	2 - △ CT
TRUE	255	C4	Sample 49	29.04	1	26.44	16.2533	10.1867	3.32167	0.100018	0.00085804	-3.06649		1	23.455	16.59	6.865	0	1	0.00857885	-2.06657
TRUE	255	C5	Sample 50	28.76
TRUE	255	C6	Sample 51	29.09	Mean			10.1867			0.00085804						6.865			0.00857885	0.100018
TRUE	255	C7	Sample 52	16.23
TRUE	255	C8	Sample 53	16.2	47-3	1B	ACTIN-Ct	ΔCT	ΔΔCT	2 - △△ CT	2 - △ CT			NC-3	1B	ACTIN-Ct	ΔCT	ΔΔCT	2 - △△ CT	2 - △ CT
TRUE	255	C9	Sample 54	16.33	1	25.3333	16.52	8.81333	3.96333	0.0641088	0.00222291	-2.65308		1	21.4867	16.6367	4.85	0	1	0.034674	-1.46
TRUE	255	D1	Sample 55	19.3
TRUE	255	D2	Sample 56	19.3	Mean			8.81333			0.00222291						4.85			0.034674	0.0641088
TRUE	255	D3	Sample 57	19.47
TRUE	255	D4	Sample 58	25.61	216-3	1B	ACTIN-Ct	ΔCT	ΔΔCT	2 - △△ CT	2 - △ CT			NC-3	1B	ACTIN-Ct	ΔCT	ΔΔCT	2 - △△ CT	2 - △ CT
TRUE	255	D5	Sample 59	25.62	1	26.1333	15.8167	10.3167	5.46667	0.0226136	0.000784104	-3.10563		1	21.4867	16.6367	4.85	0	1	0.034674	-1.46
TRUE	255	D6	Sample 60	25.8
TRUE	255	D7	Sample 61	16.62	Mean			10.3167			0.000784104						4.85			0.034674	0.0226136
TRUE	255	D8	Sample 62	16.6
TRUE	255	D9	Sample 63	16.69
TRUE	255	E1	Sample 64	21.28
TRUE	255	E2	Sample 65	21.15
TRUE	255	E3	Sample 66	21.32
TRUE	255	E4	Sample 67	28.15
TRUE	255	E5	Sample 68	27.84
TRUE	255	E6	Sample 69	28.17
TRUE	255	E7	Sample 70	16.48
TRUE	255	E8	Sample 71	16.46
TRUE	255	E9	Sample 72	16.62
TRUE	255	F1	Sample 73	22.55
TRUE	255	F2	Sample 74	22.62
TRUE	255	F3	Sample 75	22.64
TRUE	255	F4	Sample 76	28.9
TRUE	255	F5	Sample 77	29.18
TRUE	255	F6	Sample 78	28.97
TRUE	255	F7	Sample 79	15.78
TRUE	255	F8	Sample 80	15.79
TRUE	255	F9	Sample 81	15.88

## Sheet: Fig3D
Include	Color	Pos	Name	Cp			1	2	3		4	5	6		7	8	9
TRUE	255	A1	Sample 1	19.1			NNMT				A3				ACTIN
TRUE	255	A2	Sample 2	19.15	A	NC-1	19.1	19.15	19.08	19.11	21.96	22.02	22.09	22.0233	14.27	14.25	14.09	14.2033
TRUE	255	A3	Sample 3	19.08	B	NC-2	19.25	19.15	19.17	19.19	21.76	21.67	21.74	21.7233	13.88	13.94	13.95	13.9233
TRUE	255	A4	Sample 4	21.96	C	NC-3	19.56	19.34	19.26	19.3867	21.94	21.91	21.94	21.93	13.89	13.94	13.99	13.94
TRUE	255	A5	Sample 5	22.02	D	47-1	20.18	20.08	20.03	20.0967	24.97	25.02	25.06	25.0167	13.9	13.93	13.76	13.8633
TRUE	255	A6	Sample 6	22.09	E	47-2	19.95	19.87	19.81	19.8767	24.87	24.9	24.95	24.9067	13.58	13.6	13.56	13.58
TRUE	255	A7	Sample 7	14.27	F	47-3	19.93	19.86	19.84	19.8767	24.8	24.73	24.8	24.7767	13.24	13.28	13.27	13.2633
TRUE	255	A8	Sample 8	14.25	G	216-1	21.46	21.26	21.1	21.2733	23.93	23.88	23.83	23.88	13.84	13.85	13.86	13.85
TRUE	255	A9	Sample 9	14.09	H	216-2	21.33	21.25	21.07	21.2167	23.96	24.05	23.91	23.9733	14.08	14.06	14.05	14.0633
TRUE	255	B1	Sample 10	19.25	I	216-3	21.33	21.45	21.3	21.36	23.67	23.73	23.66	23.6867	13.68	13.64	13.64	13.6533
TRUE	255	B2	Sample 11	19.15		NNMT
TRUE	255	B3	Sample 12	19.17		47-1	NNMT	ACTIN-Ct	ΔCT	ΔΔCT	2 - △△ CT	2 - △ CT			NC-1	NNMT	ACTIN-Ct	ΔCT	ΔΔCT	2 - △△ CT	2 - △ CT
TRUE	255	B4	Sample 13	21.76		1	20.0967	13.8633	6.23333	1.32667	0.398688	0.0132917	-1.87642		1	19.11	14.2033	4.90667	0	1	0.0333385	-1.47705
TRUE	255	B5	Sample 14	21.67
TRUE	255	B6	Sample 15	21.74		Mean			6.23333			0.0132917						4.90667			0.0333385	0.398688
TRUE	255	B7	Sample 16	18.43
TRUE	255	B8	Sample 17	18.42		47-2	NNMT	ACTIN-Ct	ΔCT	ΔΔCT	2 - △△ CT	2 - △ CT			NC-2	NNMT	ACTIN-Ct	ΔCT	ΔΔCT	2 - △△ CT	2 - △ CT
TRUE	255	B9	Sample 18	18.42		1	19.8767	13.58	6.29667	1.03	0.48971	0.0127208	-1.89549		1	19.19	13.9233	5.26667	0	1	0.0259762	-1.58542
TRUE	255	B10	Sample 19	13.88
TRUE	255	B11	Sample 20	13.94		Mean			6.29667			0.0127208						5.26667			0.0259762	0.48971
TRUE	255	B12	Sample 21	13.95
TRUE	255	C1	Sample 22	19.56		47-3	NNMT	ACTIN-Ct	ΔCT	ΔΔCT	2 - △△ CT	2 - △ CT			NC-3	NNMT	ACTIN-Ct	ΔCT	ΔΔCT	2 - △△ CT	2 - △ CT
TRUE	255	C2	Sample 23	19.34		1	19.8767	13.2633	6.61333	1.16667	0.445449	0.0102138	-1.99081		1	19.3867	13.94	5.44667	0	1	0.0229293	-1.63961
TRUE	255	C3	Sample 24	19.26
TRUE	255	C4	Sample 25	21.94		Mean			6.61333			0.0102138						5.44667			0.0229293	0.445449
TRUE	255	C5	Sample 26	21.91
TRUE	255	C6	Sample 27	21.94		216-1	NNMT	ACTIN-Ct	ΔCT	ΔΔCT	2 - △△ CT	2 - △ CT			NC-1	NNMT	ACTIN-Ct	ΔCT	ΔΔCT	2 - △△ CT	2 - △ CT
TRUE	255	C7	Sample 28	13.89		1	21.2733	13.85	7.42333	2.51667	0.174746	0.00582578	-2.23465		1	19.11	14.2033	4.90667	0	1	0.0333385	-1.47705
TRUE	255	C8	Sample 29	13.94
TRUE	255	C9	Sample 30	13.99		Mean			7.42333			0.00582578						4.90667			0.0333385	0.174746
TRUE	255	D1	Sample 31	20.18
TRUE	255	D2	Sample 32	20.08		216-2	NNMT	ACTIN-Ct	ΔCT	ΔΔCT	2 - △△ CT	2 - △ CT			NC-2	NNMT	ACTIN-Ct	ΔCT	ΔΔCT	2 - △△ CT	2 - △ CT
TRUE	255	D3	Sample 33	20.03		1	21.2167	14.0633	7.15333	1.88667	0.270431	0.00702477	-2.15337		1	19.19	13.9233	5.26667	0	1	0.0259762	-1.58542
TRUE	255	D4	Sample 34	24.97
TRUE	255	D5	Sample 35	25.02		Mean			7.15333			0.00702477						5.26667			0.0259762	0.270431
TRUE	255	D6	Sample 36	25.06
TRUE	255	D7	Sample 37	13.9		216-3	NNMT	ACTIN-Ct	ΔCT	ΔΔCT	2 - △△ CT	2 - △ CT			NC-3	NNMT	ACTIN-Ct	ΔCT	ΔΔCT	2 - △△ CT	2 - △ CT
TRUE	255	D8	Sample 38	13.93		1	21.36	13.6533	7.70667	2.26	0.208772	0.00478699	-2.31994		1	19.3867	13.94	5.44667	0	1	0.0229293	-1.63961
TRUE	255	D9	Sample 39	13.76
TRUE	255	E1	Sample 40	19.95		Mean			7.70667			0.00478699						5.44667			0.0229293	0.208772
TRUE	255	E2	Sample 41	19.87
TRUE	255	E3	Sample 42	19.81		ALDH1A3
TRUE	255	E4	Sample 43	24.87		47-1	ALDH1A3	ACTIN-Ct	ΔCT	ΔΔCT	2 - △△ CT	2 - △ CT			NC-1	ALDH1A3	ACTIN-Ct	ΔCT	ΔΔCT	2 - △△ CT	2 - △ CT
TRUE	255	E5	Sample 44	24.9		1	25.0167	13.8633	11.1533	3.33333	0.0992126	0.000439048	-3.35749		1	22.0233	14.2033	7.82	0	1	0.00442533	-2.35405
TRUE	255	E6	Sample 45	24.95
TRUE	255	E7	Sample 46	13.58		Mean			11.1533			0.000439048						7.82			0.00442533	0.0992126
TRUE	255	E8	Sample 47	13.6
TRUE	255	E9	Sample 48	13.56		47-2	ALDH1A3	ACTIN-Ct	ΔCT	ΔΔCT	2 - △△ CT	2 - △ CT			NC-2	ALDH1A3	ACTIN-Ct	ΔCT	ΔΔCT	2 - △△ CT	2 - △ CT
TRUE	255	F1	Sample 49	19.93		1	24.9067	13.58	11.3267	3.52667	0.0867696	0.000389344	-3.40967		1	21.7233	13.9233	7.8	0	1	0.0044871	-2.34803
TRUE	255	F2	Sample 50	19.86
TRUE	255	F3	Sample 51	19.84		Mean			11.3267			0.000389344						7.8			0.0044871	0.0867696
TRUE	255	F4	Sample 52	24.8
TRUE	255	F5	Sample 53	24.73		47-3	ALDH1A3	ACTIN-Ct	ΔCT	ΔΔCT	2 - △△ CT	2 - △ CT			NC-3	ALDH1A3	ACTIN-Ct	ΔCT	ΔΔCT	2 - △△ CT	2 - △ CT
TRUE	255	F6	Sample 54	24.8		1	24.7767	13.2633	11.5133	3.52333	0.0869703	0.000342091	-3.46586		1	21.93	13.94	7.99	0	1	0.00393342	-2.40523
TRUE	255	F7	Sample 55	13.24
TRUE	255	F8	Sample 56	13.28		Mean			11.5133			0.000342091						7.99			0.00393342	0.0869703
TRUE	255	F9	Sample 57	13.27
TRUE	255	G1	Sample 58	21.33		216-1	ALDH1A3	ACTIN-Ct	ΔCT	ΔΔCT	2 - △△ CT	2 - △ CT			NC-1	ALDH1A3	ACTIN-Ct	ΔCT	ΔΔCT	2 - △△ CT	2 - △ CT
TRUE	255	G2	Sample 59	21.25		1	23.88	13.85	10.03	2.21	0.216134	0.000956465	-3.01933		1	22.0233	14.2033	7.82	0	1	0.00442533	-2.35405
TRUE	255	G3	Sample 60	21.07
TRUE	255	G4	Sample 61	23.96		Mean			10.03			0.000956465						7.82			0.00442533	0.216134
TRUE	255	G5	Sample 62	24.05
TRUE	255	G6	Sample 63	23.91		216-2	ALDH1A3	ACTIN-Ct	ΔCT	ΔΔCT	2 - △△ CT	2 - △ CT			NC-2	ALDH1A3	ACTIN-Ct	ΔCT	ΔΔCT	2 - △△ CT	2 - △ CT
TRUE	255	G7	Sample 64	14.08		1	23.9733	14.0633	9.91	2.11	0.231647	0.00103942	-2.98321		1	21.7233	13.9233	7.8	0	1	0.0044871	-2.34803
TRUE	255	G8	Sample 65	14.06
TRUE	255	G9	Sample 66	14.05		Mean			9.91			0.00103942						7.8			0.0044871	0.231647
TRUE	255	H1	Sample 67	21.46
TRUE	255	H2	Sample 68	21.26		216-3	ALDH1A3	ACTIN-Ct	ΔCT	ΔΔCT	2 - △△ CT	2 - △ CT			NC-3	ALDH1A3	ACTIN-Ct	ΔCT	ΔΔCT	2 - △△ CT	2 - △ CT
TRUE	255	H3	Sample 69	21.1		1	23.6867	13.6533	10.0333	2.04333	0.242603	0.000954258	-3.02033		1	21.93	13.94	7.99	0	1	0.00393342	-2.40523
TRUE	255	H4	Sample 70	23.93
TRUE	255	H5	Sample 71	23.88		Mean			10.0333			0.000954258						7.99			0.00393342	0.242603
TRUE	255	H6	Sample 72	23.83
TRUE	255	H7	Sample 73	13.84
TRUE	255	H8	Sample 74	13.85
TRUE	255	H9	Sample 75	13.86
TRUE	255	I1	Sample 76	21.33
TRUE	255	I2	Sample 77	21.45
TRUE	255	I3	Sample 78	21.3
TRUE	255	I4	Sample 79	23.67
TRUE	255	I5	Sample 80	23.73
TRUE	255	I6	Sample 81	23.66
TRUE	255	I7	Sample 82	13.68
TRUE	255	I8	Sample 83	13.64
TRUE	255	I9	Sample 84	13.64

[truncated: 12 more sheets: Fig3GHI, Fig4A, Fig4B, Fig4GH, Fig4FLM, Fig5B, Fig5C, FigS1A, FigS1C, FigS1G, FigS1I, FigS1EFKL]
